# Supplementary material for: BCEPS: A Web Server to Predict Linear B Cell Epitopes with Enhanced Immunogenicity and Cross-Reactivity
Source: Cells. 2021 Oct 14;10(10):2744. doi: 10.3390/cells10102744 (PMC8534968; doi:10.3390/cells10102744)
Supplement: Supplementary file 1 [file cells-10-02744-s001.zip]

Archive with 11 entries (10 files):
- Supplementary_file_1.xls
- Supplementary_file_2.xls
- Supplementary_file_3.xls
- Table_S1.pdf
- Table_S2.pdf
- __MACOSX/
- __MACOSX/._Supplementary_file_1.xls
- __MACOSX/._Supplementary_file_2.xls
- __MACOSX/._Supplementary_file_3.xls
- __MACOSX/._Table_S1.docx
- __MACOSX/._Table_S2.docx
