# Supplementary material for: BCEPS: A Web Server to Predict Linear B Cell Epitopes with Enhanced Immunogenicity and Cross-Reactivity
Source: Cells. 2021 Oct 14;10(10):2744. doi: 10.3390/cells10102744 (PMC8534968; doi:10.3390/cells10102744)
Supplement: Supplementary file 1 [file cells-10-02744-s001.zip › Supplementary_file_1.xls]

## Sheet: Hoja1
BCETD555 training Dataset
Sequence	PDB_ID	Epitope
VKAETRLNPLQPTE	1A3R	Yes
LMISRNGQSMHNHYQS	1ADQ	Yes
TNEEAAEDRLPRGS	1AFV	Yes
KITYKKTAKTNDQVPRTVRKD	1AHW	Yes
KQIMRIHQGQHIGEM	1BJ1	Yes
EALGPAATEETA	1E6J	Yes
KMRYEHHTRTY	1EGJ	Yes
YTTSTRGDLAHV	1EJO	Yes
KLDIDPHVERKFDP	1EO8	Yes
HGYRRWRLNNKKSD	1FBI	Yes
PRQPWNVVPEAHSLDVHGR	1FE8	Yes
SSAAKTAATNSKDSNGT	1FJ1	Yes
PQRSRFVRKQL	1FNS	Yes
ENIEGNGGPGTIRDHEK	1FSK	Yes
DNGYSNGNKGTDVQIR	1G7H	Yes
GLTSPCKDGGSPWPPQ	1H0D	Yes
DATPEWLGARL	1HI6	Yes
EASAEKGYCSPCSQSHGT	1I9R	Yes
FTNMFRRQVSLLTMHQ	1IQD	Yes
RYDNRKKGTDN	1JHL	Yes
ITYGKKTAKTNQVPTVNRKTD	1JPS	Yes
KYGVKNSEWDSNWRK	1JRH	Yes
HQLDPAFGSTN	1KCR	Yes
MFEEPQNQKFNKLQEKIY	1LK3	Yes
QRNTDGSTYDGRPSL	1MLC	Yes
PGQIVGGVLLP	1N64	Yes
PEDQKDPPFIKDEAQPC	1N8Z	Yes
KRHGNYRWRLTNAKISDGN	1NBY	Yes
RHGNYRWWSRNLNTNKKISDG	1NDG	Yes
HGDNYRWRLTNKKISDGN	1NDM	Yes
KEAFKNKDGKMRQTHHKE	1NSN	Yes
PQRSRFVRNKQL	1OAK	Yes
GPIERYVGPRGIGALSQ	1OAZ	Yes
VKKQPDERECGD	1OB1	Yes
YLLYEAGLGLFRVR	1ORQ	Yes
VDLPVSKEKYKNNDDLGKDK	1OSP	Yes
QRNTDGSTYNDGRPPSL	1P2C	Yes
GQKGYSNRDHSYQEE	1PKQ	Yes
TGKDIDPHVRKFPDAPI	1QFU	Yes
KSIRIQRGPGRAFI	1QNZ	Yes
RHQKEPPFWMR	1R0A	Yes
SNADSKNTATS	1RJL	Yes
TEGIDNREAKN	1RVF	Yes
KQFHCAYTDTFTVGSTVPLHKP	1S78	Yes
VPGSQHIDSQK	1TET	Yes
GLNYRIKQTVTTTTKGEN	1TQB	Yes
YQRIKPHQGQHIG	1TZH	Yes
ETQTLMRGQSGTQLPPQ	1V7M	Yes
FGTKEEAKKNE	1WEJ	Yes
RHGDNYRWWRLNTNKKSDGN	1XGU	Yes
ERVYQYSKTGEMYY	1YJD	Yes
TALEPTYNQCTSAVTIKG	1YNT	Yes
QTNRNTDGYGRTPL	1YQV	Yes
PRLQQHQFVSISKKISNGN	1YY9	Yes
KLGQCIENPDPQVNMYGCE	1Z3G	Yes
EGLIDGHWDLLFLR	1ZA3	Yes
YSKAFTGTDATANGEQ	1ZTX	Yes
ITTIDPWNDGFRYMH	2ADF	Yes
HHDEWSKKIRGSAGRAD	2AEP	Yes
HRTPHDEWSKKIRGAGRAD	2AEQ	Yes
ERIFPKMDQKVDVELGKS	2ARJ	Yes
SNSYEQRGGRQTESHNYL	2B2X	Yes
YRITSPKEAVPKQMDDK	2BDN	Yes
CKEWLSTAPCG	2CK0	Yes
IKQIYILQVWGKQQARL	2CMR	Yes
TTKKGDRRYGYTTTGIYQY	2DD8	Yes
HGNYRWLNKKSDG	2DQF	Yes
KFMDYQRYCLK	2FJH	Yes
ISEDGHDLLFLRT	2H9G	Yes
ECDPLVHVACGLLR	2HFG	Yes
EAQTKDSADAAKK	2I9L	Yes
YLARGAPGAQITYR	2IH3	Yes
KEKCPCEPNCV	2J4W	Yes
MFQQTEGEEQKEH	2JEL	Yes
ESQEDWPERTGPHRVH	2JIX	Yes
SFNLEFNSIKLDGCRDTHRDGR	2NYY	Yes
SKFNLESFNSIKLDGCRDTHRYDGR	2NZ9	Yes
QQQQQQQQQQG	2OTU	Yes
EYDERDPNWTMQAWGLIG	2OZ4	Yes
TEPLMTDERHFYKDNVGNMIK	2Q8A	Yes
TEPLMMTDEHFYKDNVNMINK	2Q8B	Yes
SSQYSTSGESRE	2QQN	Yes
KFKVVKEIQEDPLKLN	2R29	Yes
IDKSGRFHVLK	2R4R	Yes
WYVEEKLQECAQKTPETLEEI	2R56	Yes
QHVEYDPIEDSYQEY	2UZI	Yes
GVTQNGGSNWIKSGSSL	2VIT	Yes
ERDEWANRFKNVFDD	2VXQ	Yes
LPRPGHKEFKEDELGDRM	2VXT	Yes
GSDYDRYRENHRNTK	2W9E	Yes
DAYLEQVLEGEIINNSE	2XQB	Yes
VAPAQPRDLRATEARKPFD	2XQY	Yes
HLQLTWGKQARHVIKQ	2XRA	Yes
PDRERDASTCF	2XTJ	Yes
KGLINTIAGVAG	2Y6S	Yes
ECLKLNYRYAFA	2YC1	Yes
RKQRYNAEKGSEKVNGIH	2YPV	Yes
QFPGIRPEPKF	2ZJS	Yes
HGYRWWRNLNTNKKISDGN	3A6C	Yes
INDPSQLDTQNGPLEI	3AB0	Yes
PQQHQFVSISGKTKIISNN	3B2U	Yes
VKSISKLWSSVLESSDSRR	3B9K	Yes
YKMKHQGQHIGE	3BDY	Yes
TSGDNRNTTGIGYQY	3BGF	Yes
KESDDNNWKKLFGTSGKTI	3C09	Yes
PHIQNSVDMTDAVKDPQ	3CX5	Yes
PFQLKDDAKHVKHL	3EOA	Yes
SQDRRFLHLIE	3FFD	Yes
RTKRYHERNKFDIFIEKYNKQRN	3G04	Yes
PVTQNQKLLKKRE	3G6D	Yes
DQDRNQEPHHFI	3G6J	Yes
DGWKTQIDTVN	3GBM	Yes
DGWKTQIDVTVN	3GBM	Yes
MLKEPEFFEVFKNSLE	3GI9	Yes
SPHDWVGSVDQESQEKE	3HB3	Yes
WASGGDEIMEGDR	3HI1	Yes
SMSLQPKHMLLLTDEATKHKET	3HI6	Yes
WPDPMLQSELTIQKEGDY	3HMX	Yes
CPTMGEGCGLGK	3I50	Yes
ATSGGDIVTND	3IDX	Yes
ELDDDEGMNERKSGLYLTGDNIH	3IU3	Yes
RIQGRAFVTIKIGRRKQIM	3J70	Yes
PQAVPTGIPASYPSQSRA	3KJ4	Yes
LQAVPTGPASYQSRA	3KJ4	Yes
TCGGEVDLFRVRVEECFRY	3KR3	Yes
NEPLHAPNVDY	3KS0	Yes
VCSLQNWKYFSDHDASLGNIPK	3L95	Yes
NDAGKINWFDISLW	3LHP	Yes
EQHQLTWGKQLRWMWDNSHIVIKQ	3MA9	Yes
EQHLQLTWGKQLRMDHIKQA	3MAC	Yes
QREHKVTKYDSNMRSGKFLTDISR	3MJ9	Yes
SIKIRPRQAFYA	3MLY	Yes
YKKRTEDGHHSEDTRRYESKAH	3MXW	Yes
ELDDDMNLYIHMTHGKTR	3NFP	Yes
HFIEDACMKYEDQSPKAQLRR	3NH7	Yes
VSDQLSPGSSPSGGKLQNQK	3O2D	Yes
HQFVDISWKFSGQKTKI	3P0Y	Yes
HDYPFTDRVVAVKEEMAQGEIMPN	3PGF	Yes
YWEALHSTAVKIDYGNYE	3PNW	Yes
SYNDKKSNIAERSLSIND	3QWO	Yes
DDAENDDENKYTPANN	3R08	Yes
SEKFPQLVCWQATPITDCF	3R1G	Yes
PEVQTQENIQFSC	3RAJ	Yes
TAETYSVTVRSLDKNAAHR	3RKD	Yes
VKVKHKKLRTIDTREKPF	3S35	Yes
GYREGIDNEASSGLMTKK	3S37	Yes
RERWWNAPHWSF	3SOB	Yes
SPREERDIDCTCFS	3SQO	Yes
RNVGSQLNINSSRGILWH	3T3P	Yes
LDGQFCHKPCPPVNKAFR	3THM	Yes
TRYRKDDKEERGK	3TT1	Yes
GAQGGRSYSARQIEDLSREERE	3TT3	Yes
PAPSLLTSRQQSNRKTQ	3U9P	Yes
YDPHPCHPTSHD	3U9U	Yes
VVSRDELLKVLDG	3UBX	Yes
VTAMSSVEVKPDEKR	3UC0	Yes
NKRKIHIGPYTT	3UJI	Yes
RKIRIGPQFYAT	3UJJ	Yes
KNKLNEYNKYRALKNNNAHNSL	3ULU	Yes
TGQRTRNALSPQPRNDDE	3ULU	Yes
RHPTRLERCQRS	3V4V	Yes
RYHRSSLHPIEPF	3V6O	Yes
RYHRSSLHPISEPF	3V6O	Yes
GTLFRELEVSVRTPYPI	3V6Z	Yes
VFPGEVNQFYTLAP	3V7A	Yes
NRSKGTAEKEDNRRITSSI	3VI3	Yes
NDCTIRALGPGEACQV	3VRL	Yes
QFLYFFKKDDKKKKN	3W2D	Yes
LDQYHDSLRDSGLPRFINVYSIA	3W9E	Yes
PQEKGQEAPYDYDFAES	3WD5	Yes
GTTRYHINKTFLVPY	3WIH	Yes
VPRDIVGEKKRKDPKTGYFP	3WKM	Yes
SPRQRACHPCPSE	3WLW	Yes
DVNTFPYRGPGRCH	4AEI	Yes
LAQAQREHSVPGGRVIDA	4AG4	Yes
KAETQHLIAPE	4AL8	Yes
IDKEMAETQKKVYHWFRKH	4BZ2	Yes
SSGYSGNNYEIFNQSYQEAITQD	4CAD	Yes
PEHQPMKLGTQTVPCTLRRFEACEK	4CMH	Yes
SNLNRQAQNQWLQD	4CNI	Yes
IPEHSSRFPRY	4D3C	Yes
LKEGPWREINNTD	4DAG	Yes
YKNKRILRKDNR	4DKF	Yes
TRKISQRTIVK	4DN4	Yes
EEDPRYTYQQCERKL	4DTG	Yes
HRGEFSSSVWGYFTTAC	4EDW	Yes
LTGKRINHSADSLIEYRNYKND	4ETQ	Yes
KRSGYGQWRTN	4F2M	Yes
KESIFKKWENAIPFTYE	4F3F	Yes
NENSEIFGDSYNYRQLKD	4FFW	Yes
MKPFSSQKGVTGRLEPVAGE	4FFZ	Yes
VDGWAKTQIDVT	4FQI	Yes
IDGWDLTQIDINLNI	4FQY	Yes
QPSHLTITEGAEANRPDY	4G3Y	Yes
MSGPEKLQDEQQEKNDPKN	4G6J	Yes
VLKDQESDNYKKEKRAQFP	4G6M	Yes
DEVQGADGLGE	4G7V	Yes
YTGGSSWYKSGSKENLVL	4GMS	Yes
MHFGNDWEDKRQ	4H88	Yes
TLFAATHACVPTDPQEDQ	4H8W	Yes
SQGLDTSLGAVQSDT	4HC1	Yes
VKPLRSVQRLVVGSGGRTFQHT	4HCR	Yes
AGYQWERQFMYYPWRHE	4HJ0	Yes
KKKVHLFYKDI	4HPO	Yes
VDIEIYLDGVLLGRRLPW	4HT1	Yes
PDNSRCLFEVYVQEKTNKLCYE	4HWB	Yes
PNETTDITPHKDPLLP	4I18	Yes
SINVSGCSAIEKQRMSGKSA	4I77	Yes
KEQRYSEGAKRW	4IDJ	Yes
WCGHFNIPGFPTRSGAVPAR	4IJ3	Yes
KKAPCYQYVENFAFTTNKYLKEKE	4IRZ	Yes
SNHSGGDLEITDGGNDDNRPGG	4JAN	Yes
IKENKCKQLINKQSN	4JHW	Yes
LGNTNASGGDEINWGQRDGGTRGK	4JKP	Yes
SLSNDNDKLSNL	4JLR	Yes
TRDGGVSNTIRGGDDRDNAKSGGDF	4JPK	Yes
RHGPTPFLARDTNLHPEP	4JQI	Yes
GITDRAFQQRR	4JR9	Yes
TDEADYSMPRVANPFS	4JZJ	Yes
QYSFLDKSGCHD	4K24	Yes
EWELKNNINKNI	4K2U	Yes
AQRQIGASLNDKYRGDR	4K3J	Yes
PMINENVDIEKEYKSEREHTR	4K94	Yes
PMINVFVNENVDIEKEYPKSEREHR	4K9E	Yes
ESKASDRHQGR	4KI5	Yes
SQVNNPKEWLSWLFKVVRHQ	4KI5	Yes
IRFQEAEATHTQNRT	4KUC	Yes
NNTWLKQIDINLNIKTN	4KVN	Yes
SFKEKKYEGTDKE	4L5F	Yes
MDFFMLYTYKEVKDR	4LEO	Yes
TVGEGLNSPRKPEPPS	4LIQ	Yes
LAGGSASQRAPDR	4LKX	Yes
ESHVARANLKNNNRVW	4LMQ	Yes
YQMDNDDVSQEV	4LU5	Yes
STASFERFEPTSKKSIKKYA	4LVH	Yes
SASFEREPTSSKSKKY	4LVH	Yes
VSRELKLHGRKDDIK	4LVN	Yes
RFHAGNWFDITL	4M62	Yes
FPTHAGNWFITL	4M8Q	Yes
LCNESLGLALFYKW	4MWF	Yes
ANLDGSLSNLPTSSTQGDQ	4MXV	Yes
LSNDMPITNDKK	4N9G	Yes
YYENTEDGFDSTAVVED	4NP4	Yes
YEMQDDGFNVYSKYNQT	4O02	Yes
SSEDKRCFQFEKRRQM	4O9H	Yes
KRCDSEVEEETMK	4OD2	Yes
RFHSAGNWFDITL	4ODX	Yes
SGEKQDYWGER	4OGY	Yes
VLAQRLCHCDGVSGEKDYSWGER	4OGY	Yes
WGILSDNRRPYKTNQEHRRSN	4OII	Yes
SEECSKDKNNCE	4OKV	Yes
NTNASGGDIGRDGGANNETRGK	4OLW	Yes
NTNNASGGDEINWGDGGANNETRG	4OLZ	Yes
YQRGNHKRLYR	4OQT	Yes
DAEPWTVRNED	4P3C	Yes
NKLTFQEPPHNDPHAKKRPCHE	4P59	Yes
AERQRRTISNAQGYDNY	4PP2	Yes
HKSNQIKKGPSKNDEK	4Q6I	Yes
LVWQRIIRKKPIFKK	4QCI	Yes
KYKLSTKLRKKE	4QEX	Yes
LNINTNRREPERYSVWLRREPPF	4QHU	Yes
IWRNQASKIVSVEN	4QNP	Yes
RRSRYESLQRPT	4QTI	Yes
YVTSYPGFQEPGMQKDL	4QWW	Yes
FAKAYTHCVPTDPCVPQ	4R4H	Yes
FAKAYDTHACVPTDPSAPAQ	4R4N	Yes
DKAGPHPTAQIL	4RAU	Yes
TGLENVDDNLGNNYRFN	4RGM	Yes
GQLDKYRSQKK	4RGN	Yes
DPPRFDGKNSYKIKEYTK	4RGO	Yes
KNTNNSGGDIQGRDGGANEGG	4S1S	Yes
NPVTKELYTVTNI	4TNW	Yes
TPPTREPKKVA	4TQE	Yes
RGYGNGNVWRNRKGT	4TSB	Yes
IKAFKIAIDYNLEQS	4U0R	Yes
KSSSCYNNFNNQK	4U1G	Yes
ENASQTKDSADADKK	4U6H	Yes
NWPYDDSWNPVYRTNK	4U6V	Yes
EGNFPDIRYEFIAEDQNYNNRDK	4UAO	Yes
KNQQYGKYQIN	4V1D	Yes
QLINTNGWHVN	4WHT	Yes
HPAANTVKRKRHIER	4WV1	Yes
KFDEWEGYRWVAS	4XAK	Yes
GSATELDLMASLSD	4XH2	Yes
ATELDELMASL	4XH2	Yes
PPNPLWTSDTWQL	4XHJ	Yes
HYYREDRDIGFPRD	4XP4	Yes
FLYERIQIQIELYEDF	4XTR	Yes
RQLINTNGSWH	4XVJ	Yes
KNTNNASGGDITTRDGGNRNK	4XVT	Yes
EEDPDSFVPLMTIPSFG	4Y5Y	Yes
TLFATHACVPQEDDQ	4YBL	Yes
KTKEEQTGWKDVDMMER	4YBQ	Yes
TSGGDLITMYKIKITRPGGGN	4YDJ	Yes
TGNAKTSGGDLNMGTGQTRDGGAR	4YDK	Yes
NAQSGGNNNKR	4YE4	Yes
GVAMPGAEDDVV	4YO0	Yes
QESENYRKRMQVR	4YQX	Yes
TFKYQDELGPHRTE	4YUE	Yes
ERNSETNGLELRSEPW	4YZF	Yes
RISLFLRHDFGQERERRL	4Z5R	Yes
KCICLDACGFYS	4ZFG	Yes
YDSLLHAIPLRT	4ZFO	Yes
RLDSRMEFQSHRKEQSLRRQ	4ZS7	Yes
NWFKEVERPGPGQEEMD	4ZSO	Yes
GKAMYAPPIRG	4ZTO	Yes
SPPEKDDFHHVRR	5B3J	Yes
TEADATSHHSEVSK	5B71	Yes
TSESFVNYTKFPDRSQPGLAP	5B8C	Yes
YPFDRYKKELAAAMEQE	5BJZ	Yes
NDKKEEQWDRQEPYDDSMPSWYR	5BK1	Yes
KQATSLYATNRQEKDQTN	5BK2	Yes
YRPRDDFFHAMEWKLDR	5BO1	Yes
RMAWPYVGEDTRELGLQVLPH	5BV7	Yes
MSGPKQQDEQQVEKNDPKN	5BVP	Yes
HHSVTVDGWQKTQNINTVNI	5C0R	Yes
HHVNLTDGWQTQINTVNIE	5C0S	Yes
QECPASSPAYCGERSPENDHPS	5CZV	Yes
SRTCNPVYEYQGRD	5CZX	Yes
WCGHRNIAGFPRSGATLPAG	5D96	Yes
QQQVVKTTALTSKNII	5DFV	Yes
DKALFLRQIRITY	5DHV	Yes
KLVSDCTLPGEERTHC	5DMI	Yes
NKLKVSIVPSWEDYRKQ	5DO2	Yes
IWGCSGKLITAVP	5DRZ	Yes
ISSDTKRSYNNFE	5DUM	Yes
ESGVSWIKKNNKLQ	5DUP	Yes
DEINHEKIQKYQRTNQEYKVK	5DUR	Yes
KCSSDMNGYYVDSQNVRE	5E8D	Yes
TVSLWTVWRRE	5e+94	Yes
LEEDDSILGPNKFV	5EII	Yes
KSDDIAVLYKTEGKLKQPT	5EN2	Yes
LEKKKIIGQVRQLIKGG	5EU7	Yes
NVPDLEHYWITLNDKEFYNN	5EZO	Yes
EDWIAPKNLFEQIIY	5F3B	Yes
FPNKAKRDSNTE	5F6J	Yes
WENLTNNAKSGGDIGTRDGGRGR	5F96	Yes
TLFCAHACVPTDPNDYPAQC	5FCU	Yes
NDNAKSGGDILRDGGDTTTIR	5FEC	Yes
KKPDGESGTGPQTGTELYTS	5FHC	Yes
SPDRSELAPKA	5GGR	Yes
SSFVNYTKPDRSQPGLKAI	5GGS	Yes
DAIYQVHMSGGA	5GGT	Yes
LDIWEYYRKQW	5GMQ	Yes
KSDKAFKNNVKTQSED	5GS0	Yes
SISDMAKDQYKFATR	5GZO	Yes
MYLENIPQKLSLYSYYTPHHL	5H35	Yes
HKSEKKDIFGEK	5HDQ	Yes
TWSRASGKEEQRM	5HYS	Yes
GQCKKCVRKEWFK	5I5K	Yes
TRQGGYIRGGDDRDNAKSGGDF	5IES	Yes
NDRYFDNINFKKV	5IKC	Yes
NNTVSCSNRHCESRFR	5J13	Yes
LNDPITNDKKS	5J3D	Yes
PTLDRVETPPPY	5J3H	Yes
TFSATMFGTANYQAEYY	5JO4	Yes
IQQNITFPNKNPDYYW	5JQ6	Yes
NYWNLWKDWRF	5K59	Yes
NTEGIDGWRQAALTQII	5K9K	Yes
DGLKTQINIKT	5K9Q	Yes
IVNAQKCNPNHNQDGCG	5KEL	Yes
PDGQTLNTTKLIESF	5KEN	Yes
ANAKCNPNHEGLHNQDGCG	5KEN	Yes
TLFCTHACVPTDQEDYA	5KJR	Yes
FLEKVGAREHADLL	5KN5	Yes
KFSYIRTSLREKQHLDE	5KQV	Yes
KTKAETLTENVITESKMME	5KVD	Yes
LKQVDQTLTPVDY	5KVE	Yes
TAAFTFQYAGTDGSENEKKIT	5KVG	Yes
VRDKPYCDVFRR	5L0Q	Yes
PKTRTFKNLAQKN	5LQB	Yes
LARKQRGDEFHE	5MES	Yes
QFNGAINDTIKKDEKQ	5MO9	Yes
MSGPYEKEKNLKQLSVDP	5MVZ	Yes
FRHDSGYEVHHL	5MYX	Yes
NLEEDKYSKCWLDDFNYEVF	5NGV	Yes
SDDIAVLREIGKLKQ	5NUZ	Yes
DGKIEHLKPNVDLYNV	5O14	Yes
NERRFKDGIDDLHMGTQKEE	5O1R	Yes
YDTLITRSRACHPCGSR	5O4G	Yes
TMCDKTKSGTKPRNE	5O6V	Yes
LRCLQGPHCAQ	5OB5	Yes
WDSRKDKPVRSNIGY	5OCC	Yes
KHAFDSGNPTE	5OCK	Yes
LPQHVSDSGKTKIIRNGN	5SX5	Yes
NNVKKSGGTRDGGVDTK	5T33	Yes
IVDILQSEHGKM	5T5F	Yes
QTFEWQEYSRDVQEGDGYPGIQD	5TH9	Yes
GEEDKETDLTEKTNNAE	5TIH	Yes
TFQDPCIPGVHSCHI	5TLJ	Yes
EPTFVCDPCIPVSC	5TLK	Yes
SALSTNKAVLKDNKKD	5TPN	Yes
NLLRQASPPPDQNWFTP	5TQQ	Yes
AMELQKMYPPYYLGI	5TRU	Yes
EYKDTALKTVTLT	5TZ2	Yes
EQNTEVYKDDALETELTRE	5TZU	Yes
IKEKCNKQLINKQC	5UDC	Yes
KEKSNQLINQQ	5UDD	Yes
LLGSRSLDVLGYVNNLEKPRVTRF	5UEK	Yes
LTGGVNNDLTTGQNID	5UEM	Yes
YGVSAGESWTKNGDLHR	5UG0	Yes
VNGLNIGDAHKDRE	5UGY	Yes
HIDGGDPEIRKNMGDR	5UKR	Yes
IYPNTDANNRYQNRFLYLIYNIDY	5UMI	Yes
LKLHVEDLIEPEVKD	5UOE	Yes
PLKWAFPHIQQNPH	5UQY	Yes
PQQNRLFPYKKHDDITLGDVDTY	5USH	Yes
TTQNFKWKSSYSNSAPD	5USL	Yes
KTTQNFKKSSYESSNTSAP	5USL	Yes
HLDMKNFHLRDLN	5UTZ	Yes
IGPGRFYTTGEI	5V6L	Yes
RKSIHIGPRAF	5V6M	Yes
YRQSLIQHNGQYNAQRFGISIL	5VCN	Yes
DGQFSFSLPASIQDNKRSDNDYPV	5VEB	Yes
VMCTGSYEGTDPQKAGEK	5VIC	Yes
YSLTAAGTDKQTLVGEKK	5VIG	Yes
LGNYRWWKARKRISDG	5VJO	Yes
LGNYRWWKATRKRSDG	5VJQ	Yes
HIEGHGKIDTVQLNEKEVSSNPEY	5VL3	Yes
REDAKAQPEDIICSTCFS	5VL7	Yes
SVHTPPAEAMGTRHQHEV	5VLP	Yes
TYSKPSGFQRSYSNTQVQISEDI	5VOB	Yes
RSRGRTITQYDYY	5VPL	Yes
ESTEIFGDSYNRQLDST	5VTA	Yes
NELLDLTKERKD	5VYF	Yes
HHQKLVFFAEDV	5VZY	Yes
KDVKQTTYLDRLSRDVGKDTPST	5W06	Yes
NRTEKHHNYFVNDEELDTEDAAN	5W0K	Yes
QHPADSWKDIWQWYR	5W1K	Yes
NKNKCKNKQLPVNKCEE	5W23	Yes
EYHLRTQGPIYVFSTDDRLQQ	5W2B	Yes
THTNRQNETGQY	5W3M	Yes
QDDQNKEEFTQSDRVDYK	5W42	Yes
DLWVTVYYPQILEVSQ	5W4L	Yes
EISSPNSKSYANNEGT	5W6G	Yes
YVTNNTRIVEWPQSN	5W9I	Yes
TNTNNAKSGGDIGRDGGNRGGN	5WB9	Yes
LGGKGYLNDWPEL	5WHK	Yes
PKNWHNRKWRGADNNPRRER	5WI9	Yes
NFFVFNFVPSIIP	5WNA	Yes
GRDTHTIVSYQTKREINRD	5WUX	Yes
KRVLKEDALPGEK	5X0T	Yes
GLNWRWIEDSEINSIHLK	5X2N	Yes
ERLKQKDDFVE	5XBM	Yes
LMISHQLENGSALHNHYTQS	5XMH	Yes
TSLDDRKYESTG	5XS7	Yes
KDLHLPVRDFFLQKQHVSISGKKIS	5XWD	Yes
SSSFKTSGMFCKVAGCEH	5Y11	Yes
TMGQEYIKIRN	5Y9F	Yes
YTYMGKGDLSLRIPRE	5Y9J	Yes
EGQKGQCPETEGAEARPDY	5YOY	Yes
SQACTSKRQENKGSSYSS	5YWP	Yes
RLVQNAQYPKLSPLEGL	5YY5	Yes
RLVQNNQYPSKSPLEGL	5YY5	Yes
RGERGTIPCTGND	5ZS0	Yes
RLDNNQYSPSKLSPLEG	5ZXV	Yes
KGNSPKQQNDT	6A4K	Yes
ESLVSSRKSKKNSKK	6A67	Yes
QDGTVSENVQRY	6A77	Yes
LSEKYWDRPIVHPKG	6AL5	Yes
NGKQPINKQSS	6APD	Yes
LTGVMPINDKLLIDTPDNAGR	6APD	Yes
WERYEHVNNTETVKEE	6AQ7	Yes
PRLQQHQFVSISKKIISNGN	6ARU	Yes
LLGISSRLDVLGYVNNLEKPRVTR	6AYZ	Yes
GNEKQVDNPVKTGVVQQN	6AZZ	Yes
SGNEQVTDSNPVKVCPQQNK	6B0A	Yes
NVGKAVDGKDI	6B0E	Yes
NEKQVDNPVKTGVCPVQN	6B0H	Yes
KKELNQLKDELDYI	6B0S	Yes
VDGWKTQITVN	6B3M	Yes
NPDNANPNVDPN	6B5M	Yes
NPDPNANPNVDP	6B5R	Yes
LKLHEDLEPEVKKNL	6B70	Yes
TTQTRNSSYEKRSANTSNLS	6B9J	Yes
EEFNQPEGRKKPG	6BDZ	Yes
LLHVEDLEAIPDEVKKN	6BF9	Yes
NETESEMCATQIITESEND	6BFQ	Yes
VQRLQHQHCPLLVIPFDCWEP	6BFS	Yes
PEDQKDPPFYMIKDAQPC	6BGT	Yes
ILCNDQTLFWEY	6BKC	Yes
HFEVFNFSIIPNKKPGK	6BLH	Yes
SPLTDPSGTVHHQGQP	6BP2	Yes
LVFKMYEKKIDTD	6BPA	Yes
RDIKTKQKEDLEKKK	6BPC	Yes
RDTKQKEDLEKKCSK	6BPE	Yes
KFDREWEYRWVS	6C6Z	Yes
SVALRTRRLED	6C9U	Yes
TKRALDQKFDVGDLKN	6CBV	Yes
QSEVASLDFDIVAPDIR	6CNJ	Yes
NDSGDLTSSLPL	6CSE	Yes
FRVMDHYRNTSNRRLDKIL	6CW3	Yes
NKGPFPVITEPLDR	6CXY	Yes
KDEWTREPARTVDS	6D6U	Yes
KKGIAIGPRTL	6DB5	Yes
RKRIHIGPGRFT	6DB6	Yes
RQDGVSSDTRYHST	6DDM	Yes
RDVLPDGNQTW	6DDV	Yes
SYVMTGYGTDAPKEAGEK	6DFJ	Yes
TAGLYWDMYWRHKELD	6DKJ	Yes
KNWNTGNCNDRHQR	6DZZ	Yes
YDNGFRPRIRR	6E4X	Yes
SKFDPYSRPWVSRD	6e+56	Yes
GDIDQLEPSIYDKKIKKDK	6e+62	Yes
DSPGDIDFQIYKKIKKDK	6e+63	Yes
EPPRQSQCSQQEFTETCW	6FAX	Yes
VPTAKEEFMNFDLKQGDWPE	6FGB	Yes
MTKEGPFERGVEPGQ	6FLB	Yes
MSYSMTGDGSPKKVEP	6FLC	Yes
EDINNLLMNILSGEYSFRIDDK	6FN1	Yes
IRKKQVRLFYRSD	6FY2	Yes
EEPGSESDAKST	6GK8	Yes
EDEYKDDHRIKEA	6GKU	Yes
QAQESFEMPETTIGEKRF	6GV1	Yes
TCNTPHRSIYDGHDR	6H3T	Yes
PVINIQKNCNCPLQD	6H3U	Yes
PGDIIDFQIYKKKDKS	6H5N	Yes
VLSWGAIAPTKEAGANVT	6HF1	Yes
PTFSPALLVESLRR	6HIG	Yes
HDFPCQDSKALCFSPQIEPTD	6I04	Yes
YTEYYRLPRLARMAPEE	6I8S	Yes
SPIGGHGSKKECTAQYN	6I9I	Yes
VEQHLRPKPIRVGELW	6IAP	Yes
ENSRMYDTDTFE	6IAP	Yes
GTQEDATKPSLK	6IEA	Yes
QEDATTPKASK	6IEB	Yes
DGQKDPPSDQKCPPKQ	6IEC	Yes
HTQDAKPPSLKK	6IEK	Yes
RNGASNTDNASTAETK	6II4	Yes
YRNGATSRSGSWLDNVSAKLQGL	6II9	Yes
QIPSSWSDPTIKRSYNTNN	6IUT	Yes
ISSKRSYNTGTSAN	6IUV	Yes
HKINDKHERWNGATR	6IVZ	Yes
DKSKFAFSGSKE	6J5D	Yes
AAALPGQPPDIPG	6JMR	Yes
LCNDSHTGFLAAFYHKFN	6MEH	Yes
ISHVNNTRPLGNWPESRG	6MEJ	Yes
AKQLNCNDSLNTGWLAYKFN	6MEJ	Yes
VGDAEEAMGPWP	6MLK	Yes
FIHSAGNWFDITKLK	6MTQ	Yes
KWASLWNFDITKWLWK	6MTT	Yes
KDEYELVALRSE	6MV5	Yes
SLSIHSAKKTTV	6MW9	Yes
KNADNKKSGGDIQLRDGCNTAR	6MYY	Yes
EVYNSRPWVRGN	6N5B	Yes
FSNASRPWVRGLR	6N5D	Yes
DEKAFSNYYSRPWVRG	6N5E	Yes
AFDVSESRPWVRGLS	6N5E	Yes
DVEEIYQPAQSK	6N81	Yes
FPGAFHQNQRNTGQHD	6N8D	Yes
HEGLEHQFWPLMYFPR	6O39	Yes
LHQYPLKLKFGFQ	6O3A	Yes
YDNIGSRPWVRR	6OCB	Yes
NIKELDYKQEGNKSLLNEE	6OE4	Yes
VKDENEVAENERDGAIE	6R2S	Yes
VSLAHSPLHIL	3ULU	No
SFFFPKQKQGG	4JR9	No
PNWYISTSQAE	4G6J	No
IASRNLWISVP	4JR9	No
FLGIQYYLTPN	4XP4	No
SDVHPSCKVTA	2XQB	No
CVPTEESNITM	1BJ1	No
NPRGSAGPCCT	5F3B	No
EFTQESFNWTG	5W42	No
MGFTYSGIRTN	5V2A	No
ESEEKTCKTSG	5Y11	No
HGSGTDITNQL	5JQ6	No
GAPKANTTQPG	4O02	No
LDKSIWMGYIK	6CW3	No
APIFMTNLFPM	5X2N	No
VECTMQLSGEY	1ORQ	No
VYEWTREPARS	6D6U	No
PQGAINSSLPF	5UG0	No
VISAPKIFRVG	5B71	No
IYWLRERQDPK	3B9K	No
SGEFQVYKQSH	2YPV	No
DCWVVINGYVY	3KS0	No
TYDHDVYRDEA	3WHE	No
IGFGSFVEKTV	3VI3	No
VAGSAEVKTVN	2YPV	No
QQLQVRFLRAE	3V4V	No
MFNLQEPYFTW	3PGF	No
LCEDENRKKDM	5TIH	No
SEDVITGPTIK	4ZSO	No
SSNPEYTTVSW	5VL3	No
FIYKRELYNIC	5EZO	No
PSSVKAEITIN	3V6O	No
LALTLIDTNRS	1N8Z	No
HHRSPTTHTMA	6CNJ	No
AQNTTEVYVKW	5TZ2	No
LEYQIGYICSG	4QNP	No
LRLLMTEVAWT	4IOF	No
HKENPETEEDV	4O02	No
LGSKILLTCSL	5X0T	No
RITSDFRIGFG	3VI3	No
LMHNQDGLICG	5FHC	No
CKRDQSDRGWG	5O6V	No
PLRYQTDSGCW	4OII	No
HAVNIVGYGST	5VPL	No
PYPKAGAVNPT	4FFV	No
QGEAYLDKQSD	5GZO	No
YRNAMKKAHVF	6FN1	No
FCAACHGCLFI	3VG9	No
AAVNGPRSVVV	6C9U	No
WTENGGGDVSG	5O1R	No
LLTRDKDSNTE	5F6J	No
FGGNYDRLEQL	4KUC	No
EMSQAPALPQP	6B70	No
QAIEFVKKHKL	4NNP	No
PKIERAGMDGS	3SOB	No
VLTFIDPEGSE	5I5K	No
GEGATQLAPQR	3V4V	No
NDYGFYTTTGI	2DD8	No
AALVLASVTYP	5TQQ	No
QIIYGLLEESQ	6B0N	No
MTGEAHNEKRA	5YWP	No
FVVDSSSCVRA	3U9U	No
QIREALTQTHTA	5VPL	No
GAWVSWYWEKET	5WHK	No
CGIPCSVLLRSD	5VJO	No
PESYIVVGAGEK	5VIC	No
DFEKLKDPGVWI	3TT1	No
RVALRSFLPLEV	2XQY	No
GRIDFHWLMLNP	5V2A	No
TLVERSSTWVKK	5VOB	No
VVRAHKWLYREI	5TQQ	No
FYGITQFCRDVK	6DZZ	No
VNGDGRHDLLVG	3T3P	No
QELINEHQVMST	4LVN	No
GIQHLNMVFSNL	5BV7	No
LVYNKLTFQLEP	4LEO	No
VIRVFLLETPNG	3TT1	No
VKFYIPDMNSRM	6IAP	No
SVHIDKETASRL	5XBM	No
GDRYFKGIVYAV	5IKC	No
FVDSKRVAIWGW	4FFV	No
LVMTTISSSKDC	5VYF	No
VQYTDSQRPISL	6AOD	No
IFSFIVVLGVFL	3GI9	No
DVEFHCKVYSDA	3GRW	No
KDVINAIVGIIL	5X2N	No
VFSYGDEIGLDA	6JMQ	No
RLSELLSKINDM	4JLR	No
GTVSNMFQKILV	1ORQ	No
LKPNMLEGNVQF	6FN1	No
FGCTWMNSTGFT	4MWF	No
GRVLFECKLHKS	6N81	No
GYVGWGCGSGKS	5Y11	No
SYACKCNLGYDM	6AZZ	No
VFNYETETTSVI	1FSK	No
NAGVTTPLSTYM	5UDD	No
FHWLMLNPNDTV	5V2A	No
VDITYDFIIRRK	6CNJ	No
SFYDGTIIVKKL	5TQQ	No
LGFTEEVEVILQ	3VI3	No
MIRSENITNNVK	4R4N	No
TTAGGLEYTVVV	3UC0	No
IVQHAGLAQPLR	5WHK	No
AISDAVGLSTFA	5H35	No
CGVSPYKFKDDN	5EZO	No
TFAEGVVAFLIL	5FHC	No
PGGGDMRDNWRS	1G9M	No
APTARGAVRFWC	2JIX	No
GPEELLCFTERL	2JIX	No
DEARKHTYNLTI	3W9E	No
VSSDFLSNMSMD	1YY9	No
FENVPEEASKCD	5VL7	No
FPYPLRDVRGEP	5CZV	No
QALVSMTGTFLD	6CSE	No
EPMRHNLGGNLG	4AG4	No
RGYFSALRTGWY	5UDD	No
NACKRTYSDRGW	6IVZ	No
SYCYEASISDMA	5GZO	No
CHKPCPPGERKA	3THM	No
EGNDIITLQCRI	4R4H	No
HGNPCMKEKLVM	6IEA	No
IETLCVIAVDRY	2R4R	No
TILPNLLGHTNQ	6O3A	No
KEVHAAKSLAII	3VG9	No
WTREPARSVVVA	6D6U	No
SATDVAAFLGAL	3L95	No
VYLLDTSIQSDH	2XTJ	No
QTITNTATDRAS	5XS7	No
AHCNVTRSRWNKT	4J6R	No
KPQFTDCNRHTQV	6BDZ	No
LRLIRGETLEIGN	5KQV	No
QEGSLKTALTGAM	6IVZ	No
PIQVDQLNSSYFK	5W9I	No
TGDAAFCSAYECT	6I9I	No
NITSLGLRSLKEI	1YY9	No
VIQLIIDAYNSLS	3VI3	No
LAGVVSGRDAGVA	2XTJ	No
AHNEKRADSSYVC	5YWP	No
TVRFFKAFTKNGS	4IJ3	No
CLACLHFNHSGIC	1N8Z	No
QGLRGSLTKLKGP	6BFQ	No
EVYTDSIGKEGTK	4NNP	No
APQHEQIGKAYIF	4IRZ	No
STIENSFVGWELE	5B3J	No
KIISNRGENSCKA	3B2U	No
EYDVIIQHPADMS	5EN2	No
LKGVTKLFERIYS	2NYY	No
AVGFVSWVELEKA	5TQQ	No
GENETDVLILNNT	6MEH	No
LWGIHHSNDAAEQ	5DUM	No
NENSILIKPEKTA	5TIH	No
RFDSWVNQFYTLA	3V7A	No
LGSGSGVFKCGIA	4FFV	No
NSRWWCNDGRTPG	1A2Y	No
INTWYELVEEVRK	3WKM	No
FDDSYLGYSVAVG	4O02	No
RYCNKDESKRNSM	2Q8A	No
VVSLNITSLGLRS	1YY9	No
PCRIKQIINMWCK	2NY1	No
YTSGKRSNTTGKL	5FHC	No
DHGIASSTAHQHI	4FFV	No
SSLIPEAEDSWWT	1YNT	No
STESGCKECEELE	2XQB	No
LHFEGSLFAVDRP	6IAP	No
AQIISEPAFNTLR	4IOF	No
PIKDIRNLYVTFP	4IOF	No
YEEAKKHDDGLII	4ETQ	No
TVREITGFLNIQS	3U9U	No
VPCSICSNNPTCW	5WNA	No
AYNCFYDGYSHDD	1RVF	No
VSAAMGMLQMLIF	6GV1	No
VTVEDERTLVRRN	1AHW	No
FLRATTELRTFSI	5FHC	No
MLNLYDPNKYVDVN	2NYY	No
PREYVNARHCLPCH	1N8Z	No
LAEEEVVIRSCNFT	3IDX	No
GTGQAMYAPPIDGK	3SE9	No
IASSTAHQHIYSHM	4FFV	No
MSWCSKSDDQIWLS	5EN2	No
TNIYSTAPHNSYRK	4LVN	No
EILDLQHNNLARLW	3ULU	No
GRCVDLFAPGEDII	2XTJ	No
TTLVLSGEYSIGQV	6FN1	No
EKASPANDLCYPGN	6IUV	No
ELDLRSLRTVTPIR	5VPL	No
DITNVLWWIMDVIQ	4M62	No
GLSDFREHFDGFSL	6MLK	No
GKVFYSITGQGADT	6CXY	No
EAQQHLLQLTVWGI	2CMR	No
HNQLRRLPAANFTR	3ULU	No
DLRLPYSVVRNEQV	3G6J	No
ASELSNTFGAISAS	5W9I	No
KHLSYNSIYHKSST	4U0R	No
VSLQRASGDFQTTK	4O02	No
QEVGKAMYAPPICS	5T33	No
RSGIDTNAYYVMTV	3I50	No
DIIQFECKSFGHEV	2NYY	No
RYIVPGLGRVLLDQ	6H3T	No
NDLLFCLRCTRCDS	1ZA3	No
AIASGVAVSKVLHL	4JHW	No
VSVHVLAREMSQAP	6B70	No
NTGNCTNYFSEDNI	6DZZ	No
VVTIFYTVLDEYVQ	4G7V	No
NQRLVPKIAGQSGR	5DUR	No
NNMVEQMQEDVISL	3SE9	No
IRRGLFYVDFNSKQ	5WI9	No
VKNKKLYEFNNSPY	3W2D	No
SDVIVACAPWQHWN	3T3P	No
LFCMENSAEPEQSL	2R56	No
SLYMLCTGNSSHSS	3IU3	No
HQILDGKNCTLIDA	4KVN	No
LWMSYVISIALFAK	3GI9	No
KVSITSITVENVFV	5I5K	No
DLFVANVQSFPPAPE	4JQI	No
RRKPLFYTINLIIPC	6CNJ	No
ITSLEVIKAGPHCPT	4RAU	No
NDRANALLANGVELR	3WD5	No
SPVNIEAEPPFGDSY	2R29	No
GLDIQKVAGTWYSLA	2R56	No
TQKFKAAIDGNGFKG	5O1R	No
PCIPGVSFSPDHHTR	5TL5	No
QAENMPVFLGGGGQD	5BVP	No
FDPKRIAESLREYGG	2ZJS	No
SGECEFVFLQKYPHT	5F3B	No
QLGPTCLSSLLGQLS	1V7M	No
TVPKNTILEHKAHFA	4XHJ	No
RELDEGLIEREQKLS	4OKV	No
QMCTSTKTDHAREMS	6H3T	No
ALSLIYNKDLLPNPP	3PGF	No
LLPNPPKTWEEIPAL	3PGF	No
TSQDDCYKFAISQSS	3R1G	No
SNPTCLILATVPHNL	4XAK	No
FAGCKKIFGSLAFLP	1N8Z	No
ACLIQNFMPEDISVQ	5ANM	No
LQINSRWWCDDGKTP	5VJO	No
SNVYADSFVVKGDDV	2DD8	No
LMYTGPALSSAKLIL	5W3M	No
YQNRFLHLLGKIYYF	5UMI	No
PLVKIDTALIKADNF	5I5K	No
SIHASCCHAPGLECK	3SQO	No
WLLVGAPTANWLANA	4IRZ	No
SPVGAMKVFLIFYIA	4JR9	No
NFCNTNGIRYHYDEY	4U0R	No
VRDDYQLHWTSTNWK	4IDJ	No
AAKLVVGRSRLMRSL	6C9U	No
IAVDAFIKKINEAYD	4U0R	No
FLGLPGSPEAPGNMG	4QWW	No
LMPQEWVQHLYQESA	3V7A	No
SVADAVASNFGVDPL	6CSE	No
SPNGTFLAYAQFNDT	4FFV	No
NWGDNGYGYFAANID	4PP2	No
DNHVSAINVKSIDQF	3W2D	No
AIGRLFGLFLNNVQL	3ULU	No
NPFVKQKNLITLDLS	3ULU	No
TGKICNNPHRILDGI	1EO8	No
WAFSGVAATESAYLA	4PP2	No
DEALEKFDKALKALP	2R56	No
LYDGEFREFENDSIC	3U9U	No
DRLSAEINRPDYLDF	3WD5	No
TRPSGDIRKAYCEIN	4LSU	No
FDGSMSLQPDEFQKI	3EOA	No
PLGMESKAISDAQITA	1IQD	No
QVNNPKEWLQVDFQKT	1IQD	No
ASDNFKSKGRGYNWAN	4UAO	No
LTCDTPEEDGITWTLD	3HMX	No
GNSAYFFHPDNQEDAE	4KUC	No
HKGALHNYKMTDKNFL	5I5K	No
QVTKNRLKEYYFNIGN	6BPA	No
GQCSELCGINHAYMPI	3HB3	No
PSVQCRSPRGKNIQGG	3O2D	No
YQGPHNTLFGYSVVLH	4IRZ	No
HCWGPGPTQCVNCSQF	1N8Z	No
QLSKFRTLLSLSKPHY	5USH	No
TWLQCSGHTDRCDEAQ	4LIQ	No
IGNETMKGCNGTITLP	4LSP	No
KYPALNVTMPNNEQFD	4KVN	No
LQLGSPNGEPCGKTCL	4IRZ	No
KSSTEEKFNEKGEVSE	1FJ1	No
QAHILLDCGEDNVCKP	4O02	No
PLVEIQCSPDLRFFLC	6O39	No
SVDELEQQRDEIVSYL	1FNS	No
TEEGLLHVEDIILHMF	4IOF	No
VEAYPGLQGFNWTYLG	4LIQ	No
GNDIGFIGFHQFNNIA	2NYY	No
SGYSLKATTMMIRPAD	4ZFG	No
QQIVIKLREKFRNKTI	4R4H	No
KGVAVRRVLNTEANVV	4IJ3	No
WTNLTMLDLSYNNLNV	3ULU	No
IAVIIGIKDLRAFQHY	5VPL	No
VDMQTLTPVGRLITAN	5GZO	No
VDKGENYCFSVQAVIP	1AHW	No
MAASDISLLDAQSAPL	2R56	No
HSNDAAEQTKLYQNPT	5DUM	No
YQQGVTVDSIGMLPRF	3W9E	No
STGFTKACGAPPCAIL	6MEJ	No
SGTKSTNNTVSCSNRP	5J13	No
LYKDDFVGALIFSGAV	2NYY	No
PETHLDMLRHLYQGCQ	1N8Z	No
QIEVDGQLITLESGEF	5T5F	No
YETFSKLIKIFQDHPL	4YZF	No
PISILIMVLVDFFIQD	4YZF	No
QLGTFEDHFLSLQRMF	1YY9	No
KEINWFDISQSLWDVQ	3LHP	No
TRSKVNGQSGRMDFFW	5DUM	No
LTELDMRFNPFDCTCE	3ULU	No
RLPPLGTPVPPALYCQ	4HC1	No
KIKQIINMWQGTGQAM	3SE9	No
QDLTMAPGSTLWLSCG	6AL5	No
IKLKILRNGKMIEKEL	3WKM	No
NDLNKGEEITSDTNIE	2NYY	No
SKFTGLMENMKVLYDD	3W2D	No
QISDYYPRNSIDTKEYM	4IDJ	No
QSTSHKGVGWKVEAHLI	5K59	No
QGYVLIAHNQVRQVPLQ	1N8Z	No
GNPWTEYMAKYDIEEVH	2Q8A	No
QTEQIMVAKRQFRIGDI	2YPV	No
TFDSETAVKELSYYSLE	5I5K	No
TTEIRDKTRKEYALFYR	6MYY	No
IFELFEVGFLSPATFTV	5I5K	No
SPCNDFRGYCDVFMRCR	5L0Q	No
NLYVQASGKVTVSTKRS	4GMS	No
PGPTQCVNCSQFLRGQE	1N8Z	No
LGKILGVAFAFFGAFAA	6CSE	No
ITTHSFNCGGEFFYCNT	4J6R	No
AFARAFALWSAVTPLTF	5TH9	No
DGKTLVSKKVTSKDKSS	1FJ1	No
SNIYFFDEFKRYASYHT	6BPA	No
YSILVAVFFEAIAVSWI	4XP4	No
DDTDQEAIAQILDFISA	5B3J	No
YNLGDQTGVLLKALAGV	5O6V	No
NWYNRQIERSSRTLGCS	2NYY	No
GKGSIDTCAKFSCTSKA	5YWP	No
WGSLEALLKNLDRLKPA	1BGX	No
SSLILDYFSYPLSMKSD	4XAK	No
DSAVLLRTRPVVIVDAS	4IRZ	No
NNDRVYINVVVKNKEYR	2NYY	No
SNEAGLGSAPIAAAAAK	6CSE	No
GQTAGELYQRWERYRRE	6DKJ	No
TDFSSAKIEVSQLLKGD	5TZ2	No
NLTLLEPVARSAIEDLL	5W9I	No
SFTDKELHAYAKAGAVA	6FN1	No
LLEGEKTIDSVTSAQEL	5KQV	No
APNVILTKPEVSEGTEV	2OZ4	No
AGATVQSYTNFIRAVRG	4KUC	No
HSLIEESQNQQEKNEQE	2CMR	No
CTKILGNLDFLITGLNG	4LEO	No
YGYTRVASLGPALLLLQ	5TH9	No
IYFVYSQVVFSGKSSPL	4MXV	No
LLDEIVDVQYQLKFLNY	4XHJ	No
SSSPLRYNRQIGEFIVT	4HT1	No
SSTKLGTQVQLENLQEL	3ULU	No
LLVGICAGISSNVVPMY	4YBQ	No
NEYGSINHTYHLDVVER	4WV1	No
TDVSVDSVDAAADAARS	1FE8	No
PECLPQAMNITCTGRGP	1YY9	No
KLVSDCTEFTETECLPC	5DMI	No
LLISDPTTDKSSAALDV	4IOF	No
IINSNAPMDECDAKCQT	5UG0	No
PNIGSRPWVRGLSSRIS	1EO8	No
RAMITSEGAFKYFSKQY	4NNP	No
SVVYLSKDTCVSEHGVI	4XHJ	No
TIEDSYRKQVVIDGETC	2UZI	No
SQVKYAGSQVASTSEVL	1FNS	No
STIVLMAGQQLSGVNAI	4YBQ	No
RRKQLQFALPDSLTTWE	5I5K	No
LFCASDTHACVPTDPNP	5FCU	No
LVKTLRVVPEGVKRESY	5I5K	No
AAKNKFDKFKADMKKLA	4JLR	No
KNFFWGIGTGALQVEGS	5WI9	No
DKLYIWGIHHPSTDQEQT	6e+56	No
NFKPLNTMAKMGQNVSLN	5WI9	No
NKNRGIIKTFSNGCDYVS	4JHW	No
KTKVNSLLNEASRAIGIC	6BPA	No
FCASDAKAHETEVHNVWA	3SE9	No
TLDEMRHFYKDNKYVKNL	2Q8A	No
QALLHTANRPEDECVGEG	1N8Z	No
KCKVKLTISDDLGQTTLE	1FJ1	No
FMPHFFRLFRSTVKQVDF	6I8S	No
EIMDLEKRHVLGRLITVN	2R29	No
NVNKITYGACPKYVKQNT	1EO8	No
RLEVTRAEWEQKDEFICR	5ANM	No
VQVKDSLDQLVGGVPVTL	5I5K	No
VYLPSLKNMVAWAGYADI	4LVN	No
INEEAAEWDRLHPVHAGP	1AFV	No
QTMTALGIDTARKEAFTE	1MHP	No
CEGPCRKVCNGIGIGEFK	1YY9	No
NAFTSGEHTNYYFDVSHE	4IOF	No
LFNSTWNHTADTIILPCR	4XMP	No
TTQLSPVNICTFRGDVTH	6N81	No
TTAAVWPAEVAVLADAEA	2XQY	No
LYMESRADRKLAEVGRVY	3T3P	No
NISTSIRGKVQKEYAFFY	3J70	No
KYRYLRHGKLRPFERDIS	2DD8	No
FQALAQYQKDAPDHQELN	3G6J	No
DELSLVTLFRCIQNMPET	5Y9J	No
KSFDISQCPKIGGHGSKK	6IEA	No
HTANRPEDECVGEGLACH	1N8Z	No
TYECRAHNSVGSGSWAFI	4LIQ	No
TVCAGGCARCKGPLPTDC	1N8Z	No
RCWTHSHCQKVCPTICKS	5J3H	No
IKGNITCKSIITGLLLTR	4JAN	No
NMFATWSPSKARLHLQGR	1IQD	No
ENNTLVWKYADAGHVCHL	1YY9	No
TLVQNLVNNGYVRDETVR	5BV7	No
FLITMFINVSILIRGISK	3TT1	No
YKQSHSALTAFQTEQIMV	2YPV	No
LNFNWRWVAFLYSDDDFG	5X2N	No
TLAKDTPQEEVVKVVTST	5TQQ	No
QGTPSFFRNVVWLIKKNN	5DUM	No
FSNNPALCNVESIQWRDI	1YY9	No
NVKNLYDKVRLQLRDNAK	3GBM	No
PHKNISFQSSSGGDLEIT	5I9Q	No
PFAEYTNSVTNIELEPPF	4BZ1	No
TMNLASQNWNNYDPTEEI	6N81	No
PGLFSYIRHWDQNERFLV	6JMQ	No
EPNYDKETVFIKAKGTIG	5K59	No
SAMRDQYMRTGEGFLCVF	2UZI	No
VRHLPKEVSQNDIIKALA	4M62	No
DCAEETNSAVCREFNIAG	5D96	No
YAKDDPLEFKSHQWFGAS	4O02	No
PNPTIENNGGGFIEMQLP	5O6V	No
NKEYNPITDGKVIYELEDK	4XTR	No
SGPKDTDCFACMNFNDSGA	3U9U	No
TLPRLKAFIPQLLSRLHIE	4IOF	No
YNAIEAIDPEKLNVFRTVR	3U9U	No
KKNKNVTNRSKGTAEKLKP	3VI3	No
DGGKDNNVNETFRPGGGDM	4J6R	No
AIINGGLQPAFSVIFSKII	6FN1	No
KEISDGDVIISGNKNLCYA	1YY9	No
AWVAWRNRCKGTDVQAWIR	1A2Y	No
KCNEGPILELENLPQNGRQ	2FD6	No
TQVYYEYIKSQLCPLQVHD	6H3T	No
FDEKSFAKAFISKANIGPR	1FE8	No
EVNLCNVDIFNPKYDCKIM	4JHW	No
TLHGTVTVEVQYAGTDGPC	5GZO	No
RTIGLIRTGEVNLVAFLFF	2ZJS	No
APTGHTLRFLQLPNTLSKL	4XTR	No
RLHELENCSVIEGHLQILL	5J3H	No
YAKKFKTGMHHLYREYPDS	5EN2	No
PCTPPALNCYWPLNDYGFY	2DD8	No
ACPKVSFQPIPIHYCVPAG	4R4H	No
MKKFLSTLTIDGVTRSDQG	3S35	No
HRTLLEAVHDTIIAKADPP	6IEA	No
IDEKRFEIIKEAYMRSLNN	4IOF	No
KYGMLARLAVEAGFDWVYY	3MXW	No
PYYLSDITDAFSPQVLAAV	4YZF	No
TINAIKFTQKEMGYIIDRF	6BPA	No
YYRKQLSPLEGGGWLVASG	4XAK	No
KTLLPVSKPEIRSYFPESW	5I5K	No
EYCLHAKLSDTKVAARCPT	5O6V	No
DAYVFVGSSRYSKKFKPEI	4LVH	No
MKTHCPNDYQSAHYLNNDG	6IEA	No
SSWDNQCQCTSSPGHCREP	3NFP	No
SYLYIDWTDNHKALLVGEH	5I5K	No
SSSDPNLQNIPVRTPLGQR	1BGX	No
DNWKGSNRPIVDINVKDYS	2AEP	No
WLHNEVQLPDARHSTTQPRK	5ANM	No
GTWVSATLEQDKCVTVMAPD	6IVZ	No
FEYHLQKVKHSIDQVTALSD	6BPA	No
FAGIKKKTEREDLIAYLKKA	1WEJ	No
IIRYIIGIGKHFQTKESQET	3EOA	No
EDSRDLCQDPTIKELESIIS	3RAJ	No
LVPGDPEVACTAHKVTPVDP	4HC1	No
FSCLKDRHDFGFPQEEFGNA	4Z5R	No
DTGIKVTVEHPDKLEEKFPQ	3PGF	No
FTINRNTGVISVVTTGLDRE	6CXY	No
TDRAGAPAYNWGENDTDVFV	6MEJ	No
EELKPTPEGDLEILLQKWEN	2R56	No
QARILGHTTWMEWDREINNY	2XRA	No
VNAPNGLYFMHVGYYPSNHI	5W9I	No
DNRLCLQSPENDHCFPDAQS	5CZV	No
VFVNVTDPSQVSHGTGFTSF	1I9R	No
NDFSWDKRYCEAGFSSVVTQ	3T3P	No
VLILTVPLRRVLLPLIFRNV	4YZF	No
EPYWPPDFRDLLGFMLFYKE	5KQV	No
GVQVDANCEGDCYHSGGTII	5V2A	No
SDQLSKFRTLLSLPHYITEN	5USL	No
SEVPCNLPQRLAGRDLKRLA	3KJ4	No
SGSFVQHPELTGLDCIRPCF	4QNP	No
SGPSLLDVSQTSVTALPSKG	2XWT	No
GEKFGKDARKVTGMNNLSCM	4XTR	No
LGSAMSRPMIHFGNDWEDRY	4H88	No
NAPGVQIRVPGFGKTYSVEYL	5BV7	No
DNWEKVCPRKNLQNAKFGLWV	2Q8A	No
PTIKRSYNNTNQEDLLVLWGI	4MHH	No
NKEKVVGRIISSTPFAEYTNS	4BZ1	No
SNGCDYVSNKGVDTVSVGNTL	4JHW	No
KVHNLLEIIQVDTLIPMNNTH	5W3M	No
WIEYWPRDTTCSSCQAFLANL	5I5K	No
EMHYFSPETGKAFKGLNQIGD	4NP4	No
AAIDQINGKLNRVIEKTNEKF	3WHE	No
ESDLVNKFGVTDFPSCYLLLR	5D96	No
LKNAIVYNSMYENFSTSFWIR	2NYY	No
DFVILTVGHQIWMPDTFFPNE	4TNW	No
STRRSQQTIIPNIGSRPWVRG	1EO8	No
TESETRILLQGTPVAQMTEDA	3G6J	No
SRSKIFDKDSTFGSVEVHNLQ	3RAJ	No
SSQEDPGTVYQCVVRHASLHT	4ZSO	No
FSFNGAFIAPDRASFLRGKSM	5V2A	No
PSGKSLLLDPPSNIRDYPKCK	5UQY	No
KYFEFLASWSSSKGVLYGESV	3B9K	No
VLADAEARCPAAVFNVTLGEA	2XQY	No
CEALQCWRLFNNSRCDPACSS	5CZV	No
TVVQLLERFYDPMAGSVFLDG	6FN1	No
VLTGHNADLSFLQWIREVTGYV	4LEO	No
SQDEKGVTQNGRLITANPIVTD	4AL8	No
WEVADGLIIVVTFVVTIFYTVL	4G7V	No
SCPNGSCWGAGEENCQKLTKII	1YY9	No
SQWFMNAVGHDWYLDPPFLCRN	5EN2	No
EKQRNGTLTVTSTLPVGTRDWI	5ANM	No
VVQLPIYGVIDTPCWKLHTSPL	5UDD	No
CRYWIRTFVPSSRAGQFTLGNM	3U9P	No
QNDHCFPDAQSAADYLGALSAV	5CZX	No
CVKLTGGSVIKQACPKISFDPI	3SE9	No
DEFINVPEWSYIVEKASPANDL	4MHJ	No
GRLITANPIVTDKEKPVNIEAE	4AL8	No
RIKQIINMWQEVGKAIYAPPIK	5FEC	No
LDLAEQELVDCASQHGCHGDTI	4PP2	No
NNTNVTDFAPKNQDESREVKYT	5K59	No
NALLANGVELRDNQLVVPSEGL	3WD5	No
VLKQVTEKLKEHFNNKTIIFQP	3SE9	No
KMEVDKNGLKMCEPCGGLCPKA	4LEO	No
SLNTGKLKNDKVSRFDFIRQII	5O14	No
SIYWTIVKPGDILVINSNGNLIA	4GMS	No
IKQELDKYKNAVTELQLLMQFLG	5UDC	No
TKCDIEIGNFYIRQNHGCNLTVK	2I9L	No
SFIGFSAGFAMLSKTQFPDVQIL	4JR9	No
CDGQLSTAHEVVPFAVFKNSKKV	6IEA	No
VITLPCRIRQIINMWQEVGKAMY	5T33	No
YIWIKYFNLFDKELNEKEIKDLY	2NYY	No
PVPVRVVFMLALGNWFDITKWLW	6MTO	No
LHVRDTKIEVAQFVKDLLLHLKK	3G6D	No
EVNSYLIPLNANRQNEQVFGTNL	5W3M	No
TAEDGTQRCEKCSKPCARVCYGL	1S78	No
QITAPASVTTGDHYLCDVAWVSE	4FFV	No
ISVIFRKLTMDRVKAEGGSDERA	4JR9	No
IPLAVLFGIFLYMGVTSLSGIQL	4YZF	No
GKCPRYVKQRSLLLATGMKNVPE	5V2A	No
MYAPPIDGKINCVSNITGILLTRD	3SE9	No
ASGRISYTMGLEGPSISVDTASSS	6C9U	No
TVDSIGMLPRFIPENQRTVALYSL	3W9E	No
FKALGGKGPYTLQGLLGCELGPDN	5WHK	No
AVLWVVKSTPASLALPFVLILTVP	4YZF	No
VWKEAKTTLFCASDAKAYEKECHN	5FEC	No
LFNSTWFNSGSDTITLPCRIKQII	3IDX	No
TRILDRLLDGYDNRLRPGLGERVT	6D6U	No
GIAPLQLGNCSVAGWILGNPECEL	5UG0	No
TILDLSNNNIANINDDMLEGLEKL	3ULU	No
IWGVHHPGTDKDQIFLYAQASGRI	4KVN	No
TDPYEFEITFECLESLKHDLEWKL	5EII	No
GRMLLTSIVRGIPFWGGSTIDTELK	2NYY	No
KFATDPAVTLAHELIHAGHRLYGIA	2NYY	No
PAILMGCSKIAKSFEIIIASRLLVG	4YBQ	No
LEKFGEITNDISGKLNELKANVETI	4XTR	No
GVCSCNIGKVPNVQDQNKCSKDGET	6AZZ	No
