# Supplementary material for: BCEPS: A Web Server to Predict Linear B Cell Epitopes with Enhanced Immunogenicity and Cross-Reactivity
Source: Cells. 2021 Oct 14;10(10):2744. doi: 10.3390/cells10102744 (PMC8534968; doi:10.3390/cells10102744)
Supplement: Supplementary file 1 [file cells-10-02744-s001.zip › Supplementary_file_2.xls]

## Sheet: Hoja1
ILED2195 test dataset
Sequence	Epitope_ID	UNIPROT_ID	Epitope
YTEWIQSILAGNADATC	741130	Q072L7	Yes
EQSRDGSRHPRSHD	450562	P20930	Yes
EKIGEGTYGTVFK	694275	Q00535	Yes
PHACYSTVFDKLKHLVDEP	47800	P02769	Yes
SDDDMGFGLFD	118127	P05387	Yes
TKPLKYSYINKCSRFLSDDRTEVPQ	917806	K9N5Q8	Yes
YCTSASACQNQRSAVQIQDV	73509	P43212	Yes
LDGETKTGPQRV	106595	P43217	Yes
RFAKYQQQGRLEAR	53681	P21186	Yes
YDFEEADQQIR	236372	Q8I6L9	Yes
IEMKKRSPISTDT	694924	Q01118	Yes
VSEGTKAVTKYTSSK	121051	P62808	Yes
SGRGKGGKGLGKGGAKRHRKVL	135500	P62806	Yes
VTAMDVVYALKRQGR	173751	P62805	Yes
AVTYTEHAKRKTVTAM	120420	P62803	Yes
GMEFSRSKSDNSS	694673	P21453	Yes
YGYMFYPDSRCRGPS	1083248	P62022	Yes
SSLAKIYTEAKKVPW	173332	Q92522	Yes
GLEFSKTSSSKA	694651	Q7L8L6	Yes
REQLSKQTVAIA	696157	Q13237	Yes
LCAEYHNTQIHTL	35036	Q57193	Yes
SSTSTSTTGTSH	696519	Q02297	Yes
DEIISSLSHDQR	851537	A0A044R436	Yes
EPITHQKAAILDAD	852181	A0A044R436	Yes
FDKDSDGTDYLLSIG	852384	A0A044R436	Yes
FILQGGDPTGTGKG	852441	A0A044R436	Yes
KGGDSIWGKPFKDEI	853659	A0A044R436	Yes
KIETDESSRPIASFQ	853680	A0A044R436	Yes
QSNRIFGDFSSW	855615	A0A044R436	Yes
TPQRAGSPLPRSSS	65725	P03154	Yes
KVGNFTGLYSSTVPIFNPEWQTPS	34028	P03158	Yes
ALSRLVLRRNALRRP	2894	O82580	Yes
AVPTGVAFWLYNDHD	5512	O82580	Yes
DEDEYEYDEEDRRRG	7932	O82580	Yes
DEEEEYDEDEYEYDE	7959	O82580	Yes
DRRRGRGSRGRGNGI	10045	O82580	Yes
EEEGAIVTVRGGLRI	11582	O82580	Yes
EFLEQAFQVDDRQIV	12037	O82580	Yes
GNIFSGFTPEFLEQA	21443	O82580	Yes
HSRRERAGQEEENEG	24844	O82580	Yes
IETWNPNNQEFECAG	25997	O82580	Yes
QEEENEGGNIFSGFT	50572	O82580	Yes
QEFECAGVALSRLVL	50584	O82580	Yes
RFDEGDLIAVPTGVA	53687	O82580	Yes
RIESEGGYIETWNPN	54145	O82580	Yes
SGFTPEFLEQAFQVD	58038	O82580	Yes
SPDRKRRADEEEEYD	60019	O82580	Yes
VDDRQIVQNLRGETE	67924	O82580	Yes
VRGGLRILSPDRKRR	70725	O82580	Yes
WLYNDHDTDVVAVSL	72833	O82580	Yes
VIDNLPEEVVANSYG	99755	O82580	Yes
YAKAQVERNAGLIADSV	146084	P10641	Yes
ILIWMYFHGPRHTDE	694960	P0C741	Yes
TINKPKGYVGKE	64396	P19542	Yes
DAFTDDELASDSF	851473	A0A044SL50	Yes
EDGDEGSEECVERG	851886	A0A044SL50	Yes
EMNCYEDMATFKSYC	852126	A0A044SL50	Yes
IVLAGANPSAEGED	853523	A0A044SL50	Yes
KSEVEINEFKRKIQA	853864	A0A044SL50	Yes
LMQKNGKSEVEIN	854215	A0A044SL50	Yes
NMLIFKDAFTDDELA	854881	A0A044SL50	Yes
NPSAEGEDGDEG	854926	A0A044SL50	Yes
SYCKSFMKKVVEL	856468	A0A044SL50	Yes
YLMLVKEALIEEKQ	857501	A0A044SL50	Yes
LFGNDATSIVNCL	695201	Q92736	Yes
RHVLGRLITVNPIVT	144940	P14340	Yes
RLPKPTLQGRLEADF	227516	P14348	Yes
DRMNLQTLRGYY	141534	P17693	Yes
LQHLENELTHDIITK	738185	P01009	Yes
YTNDCLLCAYSIEFGTNISK	230268	P01005	Yes
LMQRKDLDIFEQYNL	939097	P14004	Yes
VEANRELKKVV	68123	P05659	Yes
SIRPPYPSYGYEPM	984908	Q99217	Yes
RGCGCPSVKNGIEIN	741906	P60770	Yes
LNKDDGTVNVINTD	854233	A0A044SD32	Yes
TVNVINTDDKFEVD	856807	A0A044SD32	Yes
VDLEAVYFQPKEIEV	856879	A0A044SD32	Yes
LPAMSTTDLEAYFKDC	38408	P17102	Yes
HIPYKISASTNCATVK	24084	P81402	Yes
ITSHMESEELNGA	695012	P10451	Yes
IDSQELSKVSREFHS	985541	P10451	Yes
IPVKQADSGSSEEKQ	985549	P10451	Yes
KHLKFRISHELDSASSEVN	985559	P10451	Yes
KSKKFRRPDIQYPDATDE	985575	P10451	Yes
WRRPSHQQPRKI	451220	P43238	Yes
GLVGPRGERGF	112134	P28481	Yes
TKPLKAFTVCLH	780173	P02741	Yes
GRPGRRGRPGLKG	176810	P02745	Yes
YYKDKATFGCHDGYS	173893	P02749	Yes
VQKNVTSESTCCVAKSYNRVTVMGG	131740	P01215	Yes
EARKRAKNKQLG	694210	P35626	Yes
NYARTGGQVTAG	79622	P08191	Yes
MNRWALGNLACDLWL	420647	P20309	Yes
IDCCEICCNPACFGCLN	25543	P0A4M3	Yes
QYLVGERTVLAGQCYIQFLSQ	133331	P11229	Yes
SPLLGCIGSTCA	79648	P11224	Yes
IPRSRQIDLQIG	78424	P11225	Yes
PDGDAGGGGGAG	695653	Q9BWW7	Yes
VQEGVQQEGAQQP	70550	P11089	Yes
PKEKICLPPSSDFGK	1081194	Q9PWF3	Yes
WHDDKSGICLSFKY	421875	Q7Z1K3	Yes
SLKIAGWHGPK	768646	P03172	Yes
EGLTATTFEEDGVAA	12225	Q51817	Yes
DDLADQTAIEYGT	694059	Q16099	Yes
VPLYNRFSYIPNGALKFVD	70370	P15252	Yes
ACKRFEELGVQF	850961	A0A044RAH9	Yes
ARLSANQEEAA	851235	A0A044RAH9	Yes
ASEIPNDPIEQKR	851254	A0A044RAH9	Yes
AVWQESNRIKFPKGK	851325	A0A044RAH9	Yes
DPIEQKRYALSTLA	851724	A0A044RAH9	Yes
ELGVQFVKKPDD	852092	A0A044RAH9	Yes
ENDPNFNYHNGNKEP	852136	A0A044RAH9	Yes
FVGYKPASEIPND	852565	A0A044RAH9	Yes
GMRLLKQMDYPDG	852814	A0A044RAH9	Yes
KEPRGFGHIGIAVKD	853623	A0A044RAH9	Yes
LATIELTHNWGTEND	853972	A0A044RAH9	Yes
NYHNGNKEPRGFGH	855025	A0A044RAH9	Yes
PPETNDFYFQQTMLR	855222	A0A044RAH9	Yes
THNWGTENDPNFNYH	856602	A0A044RAH9	Yes
TLVKEPPPETNDF	856678	A0A044RAH9	Yes
VKDVYAACKRFEELG	856999	A0A044RAH9	Yes
VKKPDDGRMKGLAFI	857006	A0A044RAH9	Yes
VCKVDKDCGSGEHCV	142049	P23169	Yes
VSVQLEASPAFLAVPVEK	738296	P01023	Yes
SSSPPGTPSPADA	696511	P17676	Yes
FPSQQPYLQLQP	98781	Q41545	Yes
QGSVQPQQLPQF	98956	Q41545	Yes
YPQPQPFPSQQP	99069	Q41545	Yes
LCSEYRNTQIYTIN	147083	P32890	Yes
GQGRGRWRGRGRSKGRGRMH	755346	Q69022	Yes
GCCPGGTASNILAY	606259	Q28727	Yes
DLEFTIYDDDDVS	694115	P25786	Yes
NDKGRLSQDEIDRMVNDAEK	134452	P11144	Yes
PSDKHIEQYLKKIQNSLS	49324	P13814	Yes
AEFYLNPDQSGEFMFDFDGDEIF	138134	P01903	Yes
FLSLVTDINEFPLSN	852478	A0A044V9F8	Yes
NNKSKSVMSAK	854898	A0A044V9F8	Yes
PLPENPPPQLLNQ	855191	A0A044V9F8	Yes
PSKSFNFLSTNRVDN	855306	A0A044V9F8	Yes
QQCITRNDDTLG	855559	A0A044V9F8	Yes
SSSIDSNNKSKS	856396	A0A044V9F8	Yes
TQLLPPPLPENP	856723	A0A044V9F8	Yes
VDNNKSNFAEQS	856882	A0A044V9F8	Yes
VITQRQWATTENSS	856991	A0A044V9F8	Yes
VMSAKVETTVRQ	857066	A0A044V9F8	Yes
WATTENSSSIDSNN	857292	A0A044V9F8	Yes
YHYDADENSKQKKWDPLKKE	174324	O18598	Yes
CPPGGTGGNDTELVAC	869972	P22303	Yes
EPPMGPRRFLPPEPKQ	870111	P22303	Yes
PWSGVVDATTFQS	871021	P22303	Yes
RPAQVLVNHEWHVLP	871141	P22303	Yes
VYGAPGFSKDNESL	871497	P22303	Yes
DEEMSNSTSVI	694068	Q7Z333	Yes
VENGNATPQLTK	68300	P18632	Yes
SVSEIQLMHNLG	139912	P01270	Yes
PTEISEATHPVLATM	423464	Q7M6N6	Yes
YKNPKLTRMLTFKFY	569428	P60568	Yes
VTSVSAVASGHYLHR	106988	P27662	Yes
GPWSPIDIHHLS	21838	P03524	Yes
YPAVTTVYPPSSTAK	423609	P08318	Yes
STPPLPWPWSPAAL	61827	P07994	Yes
TPVDRKEVAPVHESKATG	921808	P26758	Yes
EEIAQVATISANGDKDIGNI	102381	P63038	Yes
VGADFVYGGTK	745505	P80672	Yes
IGRGNFGEVFSG	26317	P07332	Yes
AINHELEGEATATTR	851076	A0A044RRG7	Yes
EYAKLVNEMKKAF	852337	A0A044RRG7	Yes
FTEEAKKSGSEQ	852550	A0A044RRG7	Yes
GVGACMVKGNQWYG	852960	A0A044RRG7	Yes
HIDGSYNVRSLGENF	853047	A0A044RRG7	Yes
KSGSEQLLLTA	853867	A0A044RRG7	Yes
PYPLLSAINHELEGE	855382	A0A044RRG7	Yes
VKGNQWYGYDNEETI	857002	A0A044RRG7	Yes
RVHVSKEEQYYDYEDATFE	56306	P04978	Yes
VAPGIVIPPKAL	89868	P04979	Yes
YGDNAGRILAGALAT	73983	P04977	Yes
YLLYYTEFTPTEK	104695	P61769	Yes
AEGDDPAKAAFD	175560	P69540	Yes
LGSISESRRALQDSQR	125136	P16465	Yes
DTPCLISEDLLAEIQ	851797	A0A044RFT9	Yes
EECYPYVSGKTRN	851906	A0A044RFT9	Yes
ETAEGYHSVRL	852269	A0A044RFT9	Yes
FRILRGENHCEIESF	852526	A0A044RFT9	Yes
GDCASSWAQST	852624	A0A044RFT9	Yes
GWGEDYSTGSPMKYW	852972	A0A044RFT9	Yes
HIPTTGETAEG	853052	A0A044RFT9	Yes
HPIQDQGDCASSWA	853086	A0A044RFT9	Yes
KWPNFIHPIQDQGDC	853920	A0A044RFT9	Yes
LSCNQHRQKGCEG	854347	A0A044RFT9	Yes
NNRRKCPSGHPN	854907	A0A044RFT9	Yes
NPEICQIQKSEHN	854915	A0A044RFT9	Yes
NQWKCDDTPCLISED	854938	A0A044RFT9	Yes
NSWGTDWGENGTFRI	854974	A0A044RFT9	Yes
PRELPISFDARQK	855281	A0A044RFT9	Yes
RQKGCEGGYLDRAW	855877	A0A044RFT9	Yes
SEDLLAEIQHGRYTW	856073	A0A044RFT9	Yes
SSREKDIMSEI	856390	A0A044RFT9	Yes
VSGKTRNPEICQIQ	857183	A0A044RFT9	Yes
FCDAKNQTEYRRELESYAA	79819	P12555	Yes
VDKGHNYCGYPENLLI	67994	Q25641	Yes
NSKNPVPVKKEAKLSEAEL	45878	P50468	Yes
ADGPPGEPGQPGAPG	850970	A0A044SF60	Yes
DVVQEQEVESGAAA	851822	A0A044SF60	Yes
EGLIPGEPGPPGDIG	851989	A0A044SF60	Yes
EPGPPGDIGSPGPPG	852175	A0A044SF60	Yes
EPGQPGAPGVPGEKG	852176	A0A044SF60	Yes
EVESGAAAAAA	852300	A0A044SF60	Yes
FVSYAAVTFSTVA	852579	A0A044SF60	Yes
GDAGPDGTPGQPGGV	852622	A0A044SF60	Yes
GPVGPKGPPGPPGE	852866	A0A044SF60	Yes
GSPGRPPGQPCEPVT	852923	A0A044SF60	Yes
GTPGQPGGVGAPGPV	852949	A0A044SF60	Yes
GTPGRPGKPGRPGAP	852950	A0A044SF60	Yes
IDGGVFFEDGTRR	853191	A0A044SF60	Yes
PGQPCEPVTPPPCQ	855141	A0A044SF60	Yes
PKGPPGPPGQPGADG	855175	A0A044SF60	Yes
PPGQPGADGPPGEPG	855236	A0A044SF60	Yes
PVTPPPCQPCPPG	855371	A0A044SF60	Yes
TISADSKKTKDLVFL	64454	P17739	Yes
KGEPGLPGRGFPGFP	107482	P02462	Yes
LVLTCQQSAPLEE	695419	P50391	Yes
YYPTSPQESGQGQQ	114062	P10388	Yes
TSPFTEEYLLPPK	66357	P68762	Yes
SREAKKQVEKAL	60642	P19401	Yes
EGGVAMPGAEDDVV	697171	Q86YL7	Yes
YSKLVIYIEANESGSMFQQIL	75779	P09841	Yes
YYNKVPVEKRVFKNL	173894	P11387	Yes
GMTFRAQEGAFLTG	21353	Q45010	Yes
QKERKSSAPSA	696026	P11161	Yes
YDSLKEKLQKTYSQY	73584	P13830	Yes
NTEGKGTAYSSA	695606	Q13546	Yes
AIGGGVSAIGGG	851067	A0A044S628	Yes
ANNSNLDISMRE	851175	A0A044S628	Yes
CKGGGAGVSAIGGA	851405	A0A044S628	Yes
DISMREKNAVNAIEK	851641	A0A044S628	Yes
FGGGGGDTVAV	852420	A0A044S628	Yes
GAGGISAIGGG	852599	A0A044S628	Yes
GVSAIGGAGGISA	852967	A0A044S628	Yes
KNAVNAIEKQDLPRS	853776	A0A044S628	Yes
KRQYSCGQCGGGG	853850	A0A044S628	Yes
MLPVMIANNSNLDI	854572	A0A044S628	Yes
SAIGGGFGGGG	856009	A0A044S628	Yes
DGDGAAAMRYTEARMTK	8360	Q5HJZ0	Yes
SRIKLGLKSLVSKGT	173311	P10412	Yes
NNTRKSIRIGPGQAFYATGGIIG	929373	Q8J581	Yes
WYFDVWGAGTTVTVSS	107267	P01787	Yes
YVLDDQYVSSVGT	697062	P51813	Yes
ITTYNEYEILNYFDN	423366	P16719	Yes
WNSQKDILEQARAAV	137326	P01911	Yes
CEDLPGTEDFVGH	694002	P07550	Yes
YETEKDPYIKSIL	857429	P46427	Yes
VLGVAPSASLYAVKV	149511	P00782	Yes
GTNKFASQKGMTG	852947	A0A044V456	Yes
PQIDRTKKPAVK	695799	P40818	Yes
ELCQKPTIQSSQ	852086	A0A044RXP7	Yes
ELLSVTVTSEKIIE	852102	A0A044RXP7	Yes
ENSYIKTHFEVQSEA	852162	A0A044RXP7	Yes
FTNVQAPSLENIEIY	852555	A0A044RXP7	Yes
IVSEMFSTVNRD	853533	A0A044RXP7	Yes
NHELVEANLMVE	854814	A0A044RXP7	Yes
NRDLHTSVEAKVVA	854939	A0A044RXP7	Yes
RHKDEITKLDIETC	855748	A0A044RXP7	Yes
THFEVQSEASYSDAT	856598	A0A044RXP7	Yes
IHLVNNESSEVIVHK	734582	P04958	Yes
VTETPLMKEDSILAVRKYFQR	135505	P01563	Yes
YVLSSLHIYWGKEDDYGSNH	102972	P20508	Yes
ERLAQHMTDFDVTHHR	14016	Q5HER3	Yes
TLQRNGLMLHTG	696632	Q9ULB1	Yes
TISKGAAPSASS	696614	P34903	Yes
EELQKSLNILTA	694235	P30040	Yes
DGDFAIVKFTKVLLDYTGHI	118290	P25108	Yes
IVLHLEPQNEIPVDLLCHEQLSDSE	168918	P06788	Yes
SDPPLVANQVVTCPDKKS	168002	P13664	Yes
AEDKKKEAAAER	850991	A0A044SS43	Yes
AKCKEELENLVAE	851093	A0A044SS43	Yes
APRASSSDAEDSSH	851194	A0A044SS43	Yes
ATNSNVTSCVPPSCF	851284	A0A044SS43	Yes
AYDELIQEAVKNIDE	851335	A0A044SS43	Yes
CDLCDEAWHTWCLHP	851364	A0A044SS43	Yes
CSKSSNPEVLLLCD	851450	A0A044SS43	Yes
DDFILAETSTSSD	851504	A0A044SS43	Yes
DFVVSGSESEYEP	851571	A0A044SS43	Yes
DIDDVCPSTSND	851617	A0A044SS43	Yes
DKKQTEDIDDVCP	851659	A0A044SS43	Yes
DMANIINAENKRI	851697	A0A044SS43	Yes
DNDENEKDENDAD	851706	A0A044SS43	Yes
DNYQSEESNSSGDRR	851717	A0A044SS43	Yes
DQDDSEDNDENEKD	851735	A0A044SS43	Yes
EEEIEERLKNVR	851914	A0A044SS43	Yes
EEGLEEKERKIVK	851924	A0A044SS43	Yes
EESGEDDGERKSKK	851949	A0A044SS43	Yes
EIFYTESAKTEDVK	852015	A0A044SS43	Yes
EKFSEVLTVLAE	852046	A0A044SS43	Yes
EMTESDTDEYQASD	852128	A0A044SS43	Yes
ENEETSTIDDEKQR	852138	A0A044SS43	Yes
ENSESSEESGEDDGE	852161	A0A044SS43	Yes
ETLCMKCSKSSNPEV	852279	A0A044SS43	Yes
ETSTSSDDDFMPL	852292	A0A044SS43	Yes
GALIIVKNADEKNEN	852604	A0A044SS43	Yes
GAPLHIYSGPVPVTV	852610	A0A044SS43	Yes
HKSKNTRKIKGKRKR	853064	A0A044SS43	Yes
IAVEKDPFEMVESEE	853174	A0A044SS43	Yes
IDESAARQMNRAN	853188	A0A044SS43	Yes
ILDRNDDQDDSEDN	853331	A0A044SS43	Yes
IPISMENNQENDGFD	853390	A0A044SS43	Yes
IQPSAGPVSQGWSP	853418	A0A044SS43	Yes
IVQTTAPTFIPNGA	853531	A0A044SS43	Yes
KDENDADDFILAE	853585	A0A044SS43	Yes
KDMKEITFSSTKTSF	853594	A0A044SS43	Yes
KERKIVKVENDMKDM	853625	A0A044SS43	Yes
KIESSDEFEPDEE	853679	A0A044SS43	Yes
KNADEKNENYSLNIK	853774	A0A044SS43	Yes
KQMEIENAKQLKILD	853828	A0A044SS43	Yes
KRPSLTVDNDGDE	853848	A0A044SS43	Yes
KSQQNKKQMEIENAK	853875	A0A044SS43	Yes
KVENDMKDMKEITFS	853903	A0A044SS43	Yes
KVSEKMVVSNMTA	853910	A0A044SS43	Yes
LASSSATPVQQYD	853970	A0A044SS43	Yes
LENLVAELKNRLASK	854024	A0A044SS43	Yes
LKREMEYIGVSLNNI	854156	A0A044SS43	Yes
LNPSSVMQQMAR	854238	A0A044SS43	Yes
LRKAVAKRPSLTVDN	854326	A0A044SS43	Yes
LTAPLKPQSGKRK	854386	A0A044SS43	Yes
NAENKRIPISMENNQ	854712	A0A044SS43	Yes
NAKQLKILDRNDD	854720	A0A044SS43	Yes
NDLNVDEMTESD	854747	A0A044SS43	Yes
NNIIDTVRDAK	854897	A0A044SS43	Yes
NNQENDGFDGQKA	854905	A0A044SS43	Yes
NPIENEQEDCRSNDE	854918	A0A044SS43	Yes
NVRPKSGAGRGKDMA	855009	A0A044SS43	Yes
NYYSNKRTQSDDD	855032	A0A044SS43	Yes
PFEMVESEEDEDSDD	855095	A0A044SS43	Yes
PSTSNDVKLTDETA	855321	A0A044SS43	Yes
PVSQGWSPYPPSNSF	855369	A0A044SS43	Yes
QEAVKNIDESAARQ	855414	A0A044SS43	Yes
QEDCRSNDEELQKD	855415	A0A044SS43	Yes
QQPTFVRTPASIIQ	855571	A0A044SS43	Yes
QRQSDEEEGLE	855601	A0A044SS43	Yes
QVKRKAAEDKKKEA	855643	A0A044SS43	Yes
RRRGRKIAVEKDPFE	855902	A0A044SS43	Yes
RTPASIIQPSAGP	855951	A0A044SS43	Yes
RTQSDDDFVVSG	855952	A0A044SS43	Yes
SAKTEDVKKLEVKVS	856011	A0A044SS43	Yes
SDDDQEKKAKKER	856041	A0A044SS43	Yes
SDPSDDTDEYLP	856056	A0A044SS43	Yes
SESEYEPSRKKSH	856090	A0A044SS43	Yes
SETLGNVLASAMDY	856099	A0A044SS43	Yes
SISELSDNYQSEESN	856192	A0A044SS43	Yes
SKQIDQEIFYTESAK	856217	A0A044SS43	Yes
SPYPPSNSFPPNVT	856323	A0A044SS43	Yes
SSPTTDSETLGNVLA	856386	A0A044SS43	Yes
TDEYLPSDASCTRRA	856523	A0A044SS43	Yes
TFSSTKTSFIDDDK	856569	A0A044SS43	Yes
TIDDEKQRQSDEE	856604	A0A044SS43	Yes
TPVQQYDPSYRN	856720	A0A044SS43	Yes
TSCVPPSCFPSTSA	856740	A0A044SS43	Yes
TSFIDDDKKQTEDID	856744	A0A044SS43	Yes
VDNDGDEEEEED	856880	A0A044SS43	Yes
VDYKFGAYDELIQEA	856894	A0A044SS43	Yes
VKKLEVKVSEKMVVS	857005	A0A044SS43	Yes
VRDAKVENSESSEE	857161	A0A044SS43	Yes
VTATTTSSPTTDSE	857209	A0A044SS43	Yes
VTVPSMVTATTTSSP	857241	A0A044SS43	Yes
VTVYQVQQPTFVRTP	857242	A0A044SS43	Yes
VVSNMTATNSNVTSC	857263	A0A044SS43	Yes
YVPDDDWFCPNCQ	857588	A0A044SS43	Yes
TGTSTGGRQGSHHE	451142	Q03838	Yes
KSKDVLSAAEVMQ	695114	Q08116	Yes
KEQFEFALTAVAEEV	138456	Q92932	Yes
LAEIKQRSLMVHVGG	34734	P15453	Yes
YPEVIVLDANYINEK	193406	P18177	Yes
YLPKNKIETTD	1066023	Q2FXB0	Yes
GGGGEFYGYMTMD	694599	Q9Y4H2	Yes
YQLLQELCCQHL	99070	P02863	Yes
QGQLMNEELTERLFVLSNVG	127788	P35419	Yes
ESYIGSINNITKQSA	14315	P04545	Yes
APEALFDRIYTHQ	693862	P11362	Yes
PTPPGKTGPSA	695886	Q13428	Yes
YGCDVGPDGRLLRGHDQYAY	139398	P01889	Yes
VIDEFYNLLKTD	856971	P36991	Yes
AGAPGEMGPPGKAG	851029	A0A044TIV1	Yes
AGPAGPPGVDGE	851042	A0A044TIV1	Yes
AGPPGKDGERGKGER	851043	A0A044TIV1	Yes
CPPGPPGPPGEPG	851434	A0A044TIV1	Yes
DGERGKGERGPQGP	851581	A0A044TIV1	Yes
DGKPGPPGPVGDA	851590	A0A044TIV1	Yes
EPIKITCPPGPPG	852180	A0A044TIV1	Yes
GEDNTVTYAPLTCPP	852645	A0A044TIV1	Yes
GERGPQGPSGPPG	852669	A0A044TIV1	Yes
GGPGLPGNDAAYC	852698	A0A044TIV1	Yes
GLAGADGKPGL	852780	A0A044TIV1	Yes
GPDGEKGPDGQPGPA	852835	A0A044TIV1	Yes
GPDGQPGPAGPAG	852837	A0A044TIV1	Yes
GPPGEPGSDGPPG	852847	A0A044TIV1	Yes
GPPGKDGLAGAD	852848	A0A044TIV1	Yes
GPPGPAGPDGEKG	852850	A0A044TIV1	Yes
GPPGPPGEDNTVTYA	852854	A0A044TIV1	Yes
GVQVFRVETDSAWTE	852966	A0A044TIV1	Yes
MGPPGKAGPPGKD	854516	A0A044TIV1	Yes
NAINEVHDAVIDGVQ	854717	A0A044TIV1	Yes
PDYCHCEPIKITCP	855071	A0A044TIV1	Yes
PGPAGSDGKPGP	855126	A0A044TIV1	Yes
PGPVGDAGAPGEMGP	855138	A0A044TIV1	Yes
QDFSGLPDYCHCE	855406	A0A044TIV1	Yes
TCIKCPAGPAGP	856514	A0A044TIV1	Yes
TYAPLTCPPADT	856823	A0A044TIV1	Yes
VETDSAWTELMDVQI	856916	A0A044TIV1	Yes
VIPSLYNAINEVHDA	856983	A0A044TIV1	Yes
WTELMDVQISVMP	857372	A0A044TIV1	Yes
YRRLLRTVLEPIRDA	75670	P69353	Yes
WSFGMLFFIWAMFTT	423596	P16733	Yes
RVINMKAALSSIAAS	423499	P16730	Yes
ADMSETGDSKRG	850973	A0A2K6WPE1	Yes
CGFGMNCGYPLNPA	851392	A0A2K6WPE1	Yes
DGGMRAVIGPNGTA	851583	A0A2K6WPE1	Yes
IDPRNKIPSVAH	853200	A0A2K6WPE1	Yes
LLGSHVPDEMSKAD	854177	A0A2K6WPE1	Yes
MAALKLPNTPEIVR	854460	A0A2K6WPE1	Yes
MTHFGTYLDQIAG	854681	A0A2K6WPE1	Yes
PDEMSKADMSETGD	855059	A0A2K6WPE1	Yes
TAGIFSTYPQP	856488	A0A2K6WPE1	Yes
TYAVYVDAINDFDG	856824	A0A2K6WPE1	Yes
TYPQPYMTHFGTYLD	856836	A0A2K6WPE1	Yes
VIGPNGTAGIFS	856974	A0A2K6WPE1	Yes
LLIEERDTMETID	695267	O60469	Yes
MRRAHHRRRRASHRRMRGG	94884	P14269	Yes
MMNHDTESHVKISRTIYRGVSPSTT	42155	P06198	Yes
PDREVLYREFDEMEECAAHI	47191	Q81754	Yes
ERFSKKNKDNID	874584	P08684	Yes
AHLDETVWERPHEFW	132147	P08686	Yes
LREGRRGRRRKYS	956402	Q9NTN9	Yes
TSSTTTTVAQA	696721	P54727	Yes
TTGLPALISWIKRKRQQ	66625	P01501	Yes
DKLPQPVQPDPVSH	850787	P05556	Yes
MTVGKSSKMLQ	767345	P14678	Yes
ITANVTDESYLY	137209	Q04568	Yes
EADDPTSGFSSIPD	582404	P22001	Yes
HSWEMSEFHNYNL	694893	P26718	Yes
YSLFHKEKMIL	75789	P04932	Yes
VTTSTPGSKGSVASG	71534	P04933	Yes
AANAHHAANAHH	314	P04930	Yes
IQTAIVTRPIITTAGPSDMY	28229	P04936	Yes
VEVLKREPLNYLPL	101364	P10997	Yes
AIYHTENAYVSVVSSHYNR	2136	P12590	Yes
TFTNKLKEKHTDLGK	63756	Q07337	Yes
LNWPLKADSIING	38377	Q48434	Yes
SYPNPVRVEAAWRILE	62675	Q48434	Yes
TEQQIADIVNRTI	63503	Q48434	Yes
VSPGQLDAEAYGV	71071	Q48434	Yes
YQVLNKWTLGQVTCDL	120346	P08908	Yes
WGENETDVFLLN	613496	Q99IB8	Yes
VDHDEEDDAAAAAGMGGI	226400	O57286	Yes
PDYGHYDDKDTLDLNTPVDKTSN	175629	P21730	Yes
SLFFSAQPFEITAST	861568	P04114	Yes
KSYNETKIKFDKYKAEKSHD	1065939	P04114	Yes
CQSIAAPSKTS	134021	P04116	Yes
RSFQNKKSLVAFKIMPLEDM	55838	P15927	Yes
PKKKEGKISSKT	695724	Q96LR5	Yes
PAKLLKERGFFGAIAGFLE	46841	P03462	Yes
YTSILYGNGPGYA	147442	P19111	Yes
GILESRGIKARITHVDTESY	20329	P26032	Yes
VKTVVNKEGDNKFIQTQYG	956743	Q17284	Yes
AMESKYPYVGTEQ	851151	A0A2K6W829	Yes
ATKFGLAMESKYPY	851281	A0A2K6W829	Yes
SDDDDEDSQENADKNEDGGEK	57168	P03070	Yes
RPDSEASQSPQYS	696216	P06401	Yes
GHNGSGKSTLAKTIN	98063	Q839D5	Yes
MLRLQDYEEKTKK	695486	P15311	Yes
TTTAELTTEFDYDED	423560	P69332	Yes
MPPPVAELCERGRDD	423435	P69336	Yes
AMMPECDCRTIPLMQ	851155	A0A044UW71	Yes
CASLPGKSSIQQMD	851350	A0A044UW71	Yes
DCRTIPLMQNPRLVT	851492	A0A044UW71	Yes
DEEKNKSKNIFE	851528	A0A044UW71	Yes
DLFWGKDRKDQGQ	851672	A0A044UW71	Yes
DRKDQGQVVGFENI	851761	A0A044UW71	Yes
EIESYGYTTADID	852012	A0A044UW71	Yes
GPGQNPNLSVTEAMM	852839	A0A044UW71	Yes
HYHWCQLKDVNC	853142	A0A044UW71	Yes
KMSYQNMTLINDCA	853772	A0A044UW71	Yes
KSSIQQMDMLLGG	853879	A0A044UW71	Yes
LKDVNCKTAVKVE	854141	A0A044UW71	Yes
LKLQAPDLLRDARID	854152	A0A044UW71	Yes
LMQNPRLVTDQTFWP	854216	A0A044UW71	Yes
LTVGVDYLDKLWKPD	854418	A0A044UW71	Yes
LVTDQTFWPAPFMKP	854440	A0A044UW71	Yes
MDMLLGGPGQNPNLS	854484	A0A044UW71	Yes
MTLINDCASLPGKS	854687	A0A044UW71	Yes
NGKIESLTVGVDYLD	854803	A0A044UW71	Yes
NNAMPKVSYIKGLD	854892	A0A044UW71	Yes
PMYNQITSNADAKM	855203	A0A044UW71	Yes
PNEKKSFFHTAT	855205	A0A044UW71	Yes
QLFPMDSQKCKLEIE	855502	A0A044UW71	Yes
QTWQDPRLAFGDMF	855631	A0A044UW71	Yes
RIDECTCKQEIFLVA	855756	A0A044UW71	Yes
RIPTEMPMYNQ	855767	A0A044UW71	Yes
RVNVTRATTSSDEYF	855966	A0A044UW71	Yes
SLSGWRTYENNMEQ	856265	A0A044UW71	Yes
SQKCKLEIESYGYTT	856332	A0A044UW71	Yes
TCPMKLQLFPMDSQK	856515	A0A044UW71	Yes
TSNADAKMSYQNMTL	856751	A0A044UW71	Yes
TYENNMEQKAC	856827	A0A044UW71	Yes
VTPSKIDKCSRFFFP	857231	A0A044UW71	Yes
YATVAYSKKKYEDE	857388	A0A044UW71	Yes
YLDKLWKPDTFFPNE	857491	A0A044UW71	Yes
GHIELGGKPAIVPDKEVLYQ	20143	Q81594	Yes
MEECSQAAPYIEQAQVIAHQ	41339	Q81594	Yes
PAIVPDKEVLYQQYDEMEEC	46833	Q81594	Yes
DRAGRMGGEAPE	842798	Q07812	Yes
PNHPSSSGSFSDADLAD	117605	P14209	Yes
SALGVTVALLVWAAFLLL	856012	P05181	Yes
LEQTELSVTRET	107194	P01740	Yes
VERVLQDAKMDKRAV	68334	P05456	Yes
KQKLEEDAEMKS	546740	P05455	Yes
QIFNLFTTKDSSAA	135490	P01562	Yes
GPRGERGFPGER	1075346	P05539	Yes
SEEKANQREEAYKEQ	153886	A1KYZ2	Yes
SGTASKMAPVSA	696379	Q14140	Yes
KSTWDLALNNM	33538	P02227	Yes
YLAWQAGMDMCSAGWLADRSVRYP	137333	P16112	Yes
DEGDTDLYDYYPEE	143328	P07359	Yes
RVTVSTRRSQQTIIPNIG	56434	P04664	Yes
WAICKRIPNKKP	94738	P20895	Yes
GAPPRRSSIRNAH	694532	P14598	Yes
CGRMACSPTHDEH	694014	P36544	Yes
ANDGIEYRGNAHN	851161	A0A044SAZ1	Yes
CGSCIGYAETYKQ	851395	A0A044SAZ1	Yes
DEPVPSSLYGPN	851546	A0A044SAZ1	Yes
DGAEEADQKNN	851572	A0A044SAZ1	Yes
DQKNNNHEFDLIN	851740	A0A044SAZ1	Yes
DQLGQPLPSASNYMA	851742	A0A044SAZ1	Yes
ENGRLVQTETKHLNP	852147	A0A044SAZ1	Yes
HEKSDVNVPVTWSQF	853025	A0A044SAZ1	Yes
IAEEEDDEPVP	853154	A0A044SAZ1	Yes
IAQFPVIDASESNKD	853170	A0A044SAZ1	Yes
IDASESNKDGVLHEK	853184	A0A044SAZ1	Yes
IGAFSVDGAEEAD	853254	A0A044SAZ1	Yes
ISKEHDTWLQMQDKI	853458	A0A044SAZ1	Yes
ISTELTSEQWTHRI	853475	A0A044SAZ1	Yes
KVAWAEMIAFANDR	853900	A0A044SAZ1	Yes
KYMSANANDGIE	853936	A0A044SAZ1	Yes
LAEIPRKSVIKGEN	853954	A0A044SAZ1	Yes
LDIAGFVYNDWVYQ	853998	A0A044SAZ1	Yes
LEDILPTIPSVTSL	854009	A0A044SAZ1	Yes
LKSMPGYKVSDFENG	854158	A0A044SAZ1	Yes
LNPKFQIGAFSVDGA	854237	A0A044SAZ1	Yes
MIAFANDRRIHIVQ	854527	A0A044SAZ1	Yes
MSVQAYQIEKDNPNF	854673	A0A044SAZ1	Yes
NGEFDEEAVLNFMIT	854798	A0A044SAZ1	Yes
NKDGVLHEKSDVNVP	854841	A0A044SAZ1	Yes
NLNGVPLDIAGFVYN	854869	A0A044SAZ1	Yes
NQWINNISTEL	854937	A0A044SAZ1	Yes
NVPVTWSQFEVQMMD	855007	A0A044SAZ1	Yes
PNFNANNDLIEPFHQ	855208	A0A044SAZ1	Yes
PPASLCPTCRKQNGE	855219	A0A044SAZ1	Yes
PSDDPAFPKQQF	855298	A0A044SAZ1	Yes
PTCRKQNGEFDEEAV	855326	A0A044SAZ1	Yes
QIEKDNPNFNANND	855469	A0A044SAZ1	Yes
QTETKHLNPKFQIGA	855624	A0A044SAZ1	Yes
SLLAVIVENNPAKVA	856245	A0A044SAZ1	Yes
VENNPAKVAWAEMIA	856912	A0A044SAZ1	Yes
VQIQHNNPIAQQFG	857146	A0A044SAZ1	Yes
VTPADGVKWLWMTHN	857230	A0A044SAZ1	Yes
VYNDWVYQKPVEWP	857281	A0A044SAZ1	Yes
WPSFQTSDNYVRLED	857357	A0A044SAZ1	Yes
YAETYKQLANQNLQ	857384	A0A044SAZ1	Yes
YKVSDFENGRLVQTE	857488	A0A044SAZ1	Yes
YQKPVEWPSFQTSDN	857539	A0A044SAZ1	Yes
AAPPAQFGMAP	850950	A0A2K6WJQ8	Yes
ARSSPSVPMQTRQ	851245	A0A2K6WJQ8	Yes
CEFEWKQFVECTETQ	851375	A0A2K6WJQ8	Yes
ETQHDLSLCQSFNE	852286	A0A2K6WJQ8	Yes
FGMAPPSRGPGL	852425	A0A2K6WJQ8	Yes
HGNQDGIALPEKQEM	853042	A0A2K6WJQ8	Yes
IALPEKQEMQQQQ	853165	A0A2K6WJQ8	Yes
IGSAVGHAVGSMLTG	853267	A0A2K6WJQ8	Yes
LTGGSGHGNQDGIA	854395	A0A2K6WJQ8	Yes
QEMQQQQQYRN	855426	A0A2K6WJQ8	Yes
QPTAPSAAPPA	855554	A0A2K6WJQ8	Yes
QQYRNPCEFEWKQ	855586	A0A2K6WJQ8	Yes
TAGGVAIGSAVGHA	856487	A0A2K6WJQ8	Yes
VPMQTRQPTAPSAA	857118	A0A2K6WJQ8	Yes
AAAKEAEAHEEI	850922	A0A044UK00	Yes
AANCEDLIEWDDN	850947	A0A044UK00	Yes
ACEANCDSNEDSKQN	850958	A0A044UK00	Yes
ADIFKLSRFFS	850971	A0A044UK00	Yes
ADNRNTFTIYEDGI	850974	A0A044UK00	Yes
AEANVDVKRPDALFD	850987	A0A044UK00	Yes
AETSESNEERETR	851009	A0A044UK00	Yes
AGKEHSIGYIDVKKE	851038	A0A044UK00	Yes
AGNITTVLQTQVP	851041	A0A044UK00	Yes
AIASSEIQSQENNAS	851062	A0A044UK00	Yes
AIICEQKDVNKLN	851068	A0A044UK00	Yes
AILSIRASTIVERTN	851074	A0A044UK00	Yes
AIPEAEFRWMLNNFE	851077	A0A044UK00	Yes
AKEENSYIKTHFE	851094	A0A044UK00	Yes
AKIERDKIEIKEEIA	851097	A0A044UK00	Yes
AKVVAQETSEAWIEA	851114	A0A044UK00	Yes
ALFDDKSMMLQETG	851121	A0A044UK00	Yes
ANSIESTDAGQAFDA	851182	A0A044UK00	Yes
AQLYDRVNLQNTFEA	851211	A0A044UK00	Yes
AQSNSYVNLDVPI	851216	A0A044UK00	Yes
AQVKLTGEAKKIKEE	851218	A0A044UK00	Yes
ARTIPPQPLPKPM	851247	A0A044UK00	Yes
ARVEIFIKISKENVS	851248	A0A044UK00	Yes
ASTIVERTNMVFS	851269	A0A044UK00	Yes
ASTSNTRISTKESL	851270	A0A044UK00	Yes
ATSFMEVSVMENVYD	851290	A0A044UK00	Yes
AVLPCNLCVTDIGEQ	851306	A0A044UK00	Yes
AVPEKQELKYQPVKR	851316	A0A044UK00	Yes
AVWSETTVKPPSL	851326	A0A044UK00	Yes
AVYKVPQIFDSTIKI	851328	A0A044UK00	Yes
CALRQVGIIDKEE	851348	A0A044UK00	Yes
CEEINKDVFFERK	851373	A0A044UK00	Yes
CNMEEYFDLQFSMQS	851423	A0A044UK00	Yes
CNSFTTPDIHPHPDL	851424	A0A044UK00	Yes
CTAMNLFGTTKTE	851456	A0A044UK00	Yes
DAIVSIVQKERQFTN	851479	A0A044UK00	Yes
DAKLEHVVNGLKH	851480	A0A044UK00	Yes
DATVLVVQKERQF	851486	A0A044UK00	Yes
DESYNQCISECL	851550	A0A044UK00	Yes
DETSASSIHTAPQFA	851552	A0A044UK00	Yes
DFRSAQHRMIAERD	851566	A0A044UK00	Yes
DIEETKVSKTGICE	851618	A0A044UK00	Yes
DIIERYIELLNAAE	851624	A0A044UK00	Yes
DKIRKDIEDEIKMK	851655	A0A044UK00	Yes
DKKQSDITTPTLE	851658	A0A044UK00	Yes
DNAIFSCTAMNLFG	851705	A0A044UK00	Yes
DNKKWVTENERIQLE	851710	A0A044UK00	Yes
DNLAFLDNLKSLSDN	851712	A0A044UK00	Yes
DNLKSLSDNTGGI	851713	A0A044UK00	Yes
DQHILQNRQSVINA	851738	A0A044UK00	Yes
DRRDEGTYTCRAEN	851766	A0A044UK00	Yes
DSFETIKYVETVQ	851778	A0A044UK00	Yes
DSNEDSKQNLDNPGN	851782	A0A044UK00	Yes
DTKQISEETTINVI	851793	A0A044UK00	Yes
DVDIYIARKDNIQRQ	851807	A0A044UK00	Yes
DWRKNLQPITQNERI	851828	A0A044UK00	Yes
EAEAHEEISKDVFLE	851839	A0A044UK00	Yes
EAGKSHSVPPEI	851847	A0A044UK00	Yes
EASENRNLSVSEMET	851859	A0A044UK00	Yes
EASHASPYTEKRYEE	851860	A0A044UK00	Yes
EATNGIGSVQTKSF	851863	A0A044UK00	Yes
EAVTDTPPKFIQQIP	851867	A0A044UK00	Yes
EAWIEAAKEENSYIK	851869	A0A044UK00	Yes
EDEANSLHEIESIDD	851881	A0A044UK00	Yes
EDFDISLHPTPSLTN	851885	A0A044UK00	Yes
EEDESTDETSAS	851908	A0A044UK00	Yes
EEDFDVLVEQPDEA	851909	A0A044UK00	Yes
EEILLVKKPEN	851926	A0A044UK00	Yes
EEIPWGKVSMYI	851927	A0A044UK00	Yes
EESEIVNAIVKLCS	851947	A0A044UK00	Yes
EESNLSTFKQKSE	851951	A0A044UK00	Yes
EETTINVIYKSCS	851955	A0A044UK00	Yes
EEYFTISTAFNTQ	851957	A0A044UK00	Yes
EFEKIFQDDGLHEF	851963	A0A044UK00	Yes
EFFEDKDIIERYIEL	851966	A0A044UK00	Yes
EFMQHEIVEKKTFR	851970	A0A044UK00	Yes
EGLYICEATNGIG	851990	A0A044UK00	Yes
EIFAIWKPIQQQD	852014	A0A044UK00	Yes
EIRLKAGEKLVLESK	852032	A0A044UK00	Yes
EIRRMTPLTSNIKE	852034	A0A044UK00	Yes
EISKDVFLERKPATS	852036	A0A044UK00	Yes
EKEIDIHREPSYA	852045	A0A044UK00	Yes
EKGEVSIYASDYSDP	852048	A0A044UK00	Yes
EKLNEINSDRIISKE	852064	A0A044UK00	Yes
ELENSDEVQELVWRK	852088	A0A044UK00	Yes
ELISPQCAPKDAGLY	852095	A0A044UK00	Yes
ELYMESFDFHADHNI	852117	A0A044UK00	Yes
EMSMEINDKENIEAV	852127	A0A044UK00	Yes
EMVEQDLFEEE	852129	A0A044UK00	Yes
ENDMKELNEEIK	852135	A0A044UK00	Yes
ENEYGKAVLPCNLCV	852141	A0A044UK00	Yes
ENFEDIQKSAQHLHA	852143	A0A044UK00	Yes
ENIEIYTAFEFYQVE	852150	A0A044UK00	Yes
ENINISKKANSEQN	852152	A0A044UK00	Yes
ENTYGSSETSMYIRS	852163	A0A044UK00	Yes
ENVDTSSEKINSDIH	852164	A0A044UK00	Yes
ENVYDISKRDVSKTP	852167	A0A044UK00	Yes
EPAAEKNDKITL	852168	A0A044UK00	Yes
EPIFSKSLNEEDL	852179	A0A044UK00	Yes
EQHNHSSKTTEDR	852202	A0A044UK00	Yes
EQNNQRSDGIRG	852207	A0A044UK00	Yes
ERIEKKDTADGFE	852219	A0A044UK00	Yes
ERQFTNVQVPSLENI	852228	A0A044UK00	Yes
ESKVDSSPESQFKW	852250	A0A044UK00	Yes
ESRNLSKSIPEAE	852259	A0A044UK00	Yes
ESSFQKFSEAIT	852261	A0A044UK00	Yes
ESSLERKNLTAKT	852263	A0A044UK00	Yes
ESTIHSNDNDVITS	852264	A0A044UK00	Yes
ETQLSSEEQEFR	852287	A0A044UK00	Yes
ETSQRNFTDSVTKVE	852290	A0A044UK00	Yes
ETSTSEAKIERDKIE	852291	A0A044UK00	Yes
EVEKEEENDMKELN	852299	A0A044UK00	Yes
EVFPVTYNFSKS	852302	A0A044UK00	Yes
EVQSDPPAIFEWFCN	852323	A0A044UK00	Yes
EVVVSCEVISETP	852329	A0A044UK00	Yes
EWGTESAITMVRAVP	852333	A0A044UK00	Yes
FANRSIYSKQKDSVK	852358	A0A044UK00	Yes
FCNDKPVQQNRQK	852367	A0A044UK00	Yes
FCSTADIAGKRN	852369	A0A044UK00	Yes
FDASEEFEVFSASAN	852374	A0A044UK00	Yes
FEAQTKAGNITTVLQ	852390	A0A044UK00	Yes
FEDCNNTITFNRTPE	852393	A0A044UK00	Yes
FEFTSTSVAHAVAE	852395	A0A044UK00	Yes
FEGAPETLEKRQMEI	852396	A0A044UK00	Yes
FEVFSASANPRLQHN	852401	A0A044UK00	Yes
FGFHRIIIDKSELED	852418	A0A044UK00	Yes
FGTPTPQVRWYLNEQ	852427	A0A044UK00	Yes
FHPIQESTTPELDES	852435	A0A044UK00	Yes
FKGKTIMQIVPGKTD	852453	A0A044UK00	Yes
FSDRSASWQNLSVP	852536	A0A044UK00	Yes
FTDSVTKVELDFWSK	852549	A0A044UK00	Yes
FTIYEDGIVMLKITE	852553	A0A044UK00	Yes
FVSIALEEYPEAEEL	852576	A0A044UK00	Yes
FYLVKREESEIVNA	852588	A0A044UK00	Yes
GDIIRDSDVYQTIYE	852631	A0A044UK00	Yes
GEHATTIVDTRKIVP	852649	A0A044UK00	Yes
GEIEETTTETKDKIQ	852651	A0A044UK00	Yes
GEQWSESTHKMMR	852668	A0A044UK00	Yes
GIIDKEEIRRM	852727	A0A044UK00	Yes
GINNQNTRVYQSQDK	852735	A0A044UK00	Yes
GIVMLKITEGDKEG	852741	A0A044UK00	Yes
GLPRPEIFWTKDE	852797	A0A044UK00	Yes
GLQDNTGYVKKKYTD	852799	A0A044UK00	Yes
GNCTNVETVHRNE	852820	A0A044UK00	Yes
GNFSSSRIASLNLN	852824	A0A044UK00	Yes
GQAITKCFLQTITDA	852869	A0A044UK00	Yes
GSLLSNSVEHQMIN	852919	A0A044UK00	Yes
GTETGEDDYREYLVP	852938	A0A044UK00	Yes
GYSCLASTSKVHDDS	852988	A0A044UK00	Yes
HETAHYETSTSEAKI	853031	A0A044UK00	Yes
HETPTPHQTFHASMH	853033	A0A044UK00	Yes
HFLALIFEDCNNTIT	853038	A0A044UK00	Yes
HKVRNNVSSMIDLI	853065	A0A044UK00	Yes
HQTQLPPLPSDH	853092	A0A044UK00	Yes
HREPSYATSKDLTFM	853095	A0A044UK00	Yes
HSHESFRSSSRQSFD	853110	A0A044UK00	Yes
HSVRKNDEGEYG	853118	A0A044UK00	Yes
IAGKRNEMVEQD	853159	A0A044UK00	Yes
IDDGDEILDDLD	853186	A0A044UK00	Yes
IDGIDLLSTIMEN	853192	A0A044UK00	Yes
IDLRNVFQLRRIIE	853197	A0A044UK00	Yes
IDYAVEVSNAYGAVW	853204	A0A044UK00	Yes
IEDEIKMKSKDNEK	853207	A0A044UK00	Yes
IELLNAAETSESNE	853216	A0A044UK00	Yes
IEYESLVEDEATLNV	853230	A0A044UK00	Yes
IFKKILYSNGGSN	853239	A0A044UK00	Yes
IFRFKKASHCSDSMI	853245	A0A044UK00	Yes
IFWTKDEIRIDDS	853252	A0A044UK00	Yes
IIAKNDRKFSDS	853277	A0A044UK00	Yes
IIDKSELEDQGT	853282	A0A044UK00	Yes
IKAPKIVEKTNRLF	853306	A0A044UK00	Yes
IKRKNSNQLYLK	853320	A0A044UK00	Yes
IKRPAVPQIPQFINP	853322	A0A044UK00	Yes
ILICEDDTKQISEE	853339	A0A044UK00	Yes
INENSKMIENPRNSS	853372	A0A044UK00	Yes
INTSTSFEAQTKAGN	853385	A0A044UK00	Yes
IQDEIEKIMATLPMR	853408	A0A044UK00	Yes
IQSQENNASITLLMR	853422	A0A044UK00	Yes
IQSQIERSLEVEKEL	853423	A0A044UK00	Yes
IRIEEAWDEIQHK	853431	A0A044UK00	Yes
IRWYVDGDIIRD	853442	A0A044UK00	Yes
ISEQIEKIERRQSL	853451	A0A044UK00	Yes
ISTYDDALFDD	853477	A0A044UK00	Yes
ISVIESQEQIATEDF	853479	A0A044UK00	Yes
ITANYEARTIPPQ	853485	A0A044UK00	Yes
ITEGDKEGLYICEA	853490	A0A044UK00	Yes
ITEVTEEWGTESAI	853494	A0A044UK00	Yes
ITNTSAYIQIEKGEI	853506	A0A044UK00	Yes
ITTPTLESSLERKNL	853509	A0A044UK00	Yes
IVDTRKIVPELFAIA	853514	A0A044UK00	Yes
IVEGFVPILKIAN	853516	A0A044UK00	Yes
IVERTNMVFSSDF	853519	A0A044UK00	Yes
IVPELFAIAAAA	853527	A0A044UK00	Yes
IYASDYSDPVNIKD	853542	A0A044UK00	Yes
IYHHTSYNESEHR	853550	A0A044UK00	Yes
KANMVDEIFAI	853569	A0A044UK00	Yes
KDDSNQLREEQ	853582	A0A044UK00	Yes
KDDTKSLTSQANSTL	853583	A0A044UK00	Yes
KDSKKVTIINEEDH	853597	A0A044UK00	Yes
KDVNKLNTTSNQIES	853602	A0A044UK00	Yes
KEAVEKDIEETKVSK	853606	A0A044UK00	Yes
KEQLQSLECMLEEVE	853624	A0A044UK00	Yes
KFVKTLENMTAIVGQ	853651	A0A044UK00	Yes
KIEIKEEIAAAKEA	853676	A0A044UK00	Yes
KIERRQSLTEAQAEA	853678	A0A044UK00	Yes
KKANSEQNEEM	853703	A0A044UK00	Yes
KKGENVQLKCVVSGN	853709	A0A044UK00	Yes
KKPENSFIWDSEYCW	853723	A0A044UK00	Yes
KLEQSEQINVKYVN	853740	A0A044UK00	Yes
KLKSQKEFMQHEIVE	853751	A0A044UK00	Yes
KNIKSAQFNEKD	853782	A0A044UK00	Yes
KNLTAKTVNVPFSR	853786	A0A044UK00	Yes
KPLIHYETSQRNFTD	853807	A0A044UK00	Yes
KQIGCDIDYAVEVSN	853822	A0A044UK00	Yes
KQNLDNPGNKKLHSK	853829	A0A044UK00	Yes
KSIPEAEPIFSKSLN	853870	A0A044UK00	Yes
KSYVMPQPPKFIQ	853883	A0A044UK00	Yes
KTWLEQTHEVNEE	853899	A0A044UK00	Yes
KVELDFWSKTERSLF	853902	A0A044UK00	Yes
KVEWCKDNKKWVTEN	853904	A0A044UK00	Yes
KWYQNNFEVRPSP	853921	A0A044UK00	Yes
KYELSWQKFEDPE	853926	A0A044UK00	Yes
KYSTKFKEAVEKDIE	853945	A0A044UK00	Yes
KYVETVQVPTEG	853948	A0A044UK00	Yes
LCVTDIGEQWSESTH	853987	A0A044UK00	Yes
LDLKLSNTVEVNL	854003	A0A044UK00	Yes
LECMLEEVEKEEEND	854008	A0A044UK00	Yes
LFAKELVEGIIN	854041	A0A044UK00	Yes
LFEEEITTDQD	854045	A0A044UK00	Yes
LHASSNTKARESTI	854093	A0A044UK00	Yes
LHEIESIDDGDEILD	854094	A0A044UK00	Yes
LHLDRNLLTSKKIPL	854100	A0A044UK00	Yes
LHPTPSLTNEAFAQ	854104	A0A044UK00	Yes
LHTSVEAKVVAQETS	854107	A0A044UK00	Yes
LIQKFSRSFSDAVVN	854125	A0A044UK00	Yes
LKQPEPEIRLKAGE	854155	A0A044UK00	Yes
LLILSCTSDTQNSLS	854180	A0A044UK00	Yes
LLREKLTDLEETL	854198	A0A044UK00	Yes
LLSPMQTIATDIVNK	854203	A0A044UK00	Yes
LLTSKKIPLIRMEMI	854205	A0A044UK00	Yes
LMDKDLQQNDEF	854210	A0A044UK00	Yes
LMGGDLESRNLSK	854211	A0A044UK00	Yes
LNEEIKVTIPVYSD	854226	A0A044UK00	Yes
LNVTEEDNAIFSCTA	854247	A0A044UK00	Yes
LPTEIPIASDEDL	854286	A0A044UK00	Yes
LQCKASKANMVDEI	854290	A0A044UK00	Yes
LRASFINQSNVEQLT	854313	A0A044UK00	Yes
LRCRVDGLPRPEI	854316	A0A044UK00	Yes
LRENIYEEDESTD	854320	A0A044UK00	Yes
LSEIIQADIFKLSR	854350	A0A044UK00	Yes
LSIQTMEKEIDIHRE	854360	A0A044UK00	Yes
LSPTSKTGFFFKADA	854370	A0A044UK00	Yes
LSSITSTASQDGSL	854376	A0A044UK00	Yes
LSTIMENSKSSKVA	854378	A0A044UK00	Yes
LSYQVGYLTGGETD	854383	A0A044UK00	Yes
LTAASIEVFPVTYN	854384	A0A044UK00	Yes
LTDTTLTEQKYE	854390	A0A044UK00	Yes
LTICNIDRRDEGT	854396	A0A044UK00	Yes
LTNEAFAQLYDRVN	854404	A0A044UK00	Yes
LTSQANSTLPVKENI	854410	A0A044UK00	Yes
LVARFYIQDEIEKI	854422	A0A044UK00	Yes
LVEQPDEAQDFT	854426	A0A044UK00	Yes
LVKVAEIVASKLVA	854432	A0A044UK00	Yes
LVQNVTVSESNETEK	854438	A0A044UK00	Yes
MDITRSSQPHLEP	854483	A0A044UK00	Yes
MEIREEQSGNLAEDN	854495	A0A044UK00	Yes
MEIVENGNCTNVET	854496	A0A044UK00	Yes
MHLKASKEENISLVA	854523	A0A044UK00	Yes
MIENPRNSSSEDENF	854529	A0A044UK00	Yes
MKSKDNEKVFQIERA	854559	A0A044UK00	Yes
MQIVPGKTDRISHDL	854636	A0A044UK00	Yes
MQSFEIPVIVDERR	854646	A0A044UK00	Yes
MTPVIHEPLRGQNVS	854690	A0A044UK00	Yes
MVFSSDFTKIVSEM	854697	A0A044UK00	Yes
NAIVKLCSSSNNSEN	854718	A0A044UK00	Yes
NAPPSYKTWLEQ	854722	A0A044UK00	Yes
NATTTVVFEKP	854726	A0A044UK00	Yes
NDDNKFKYELS	854734	A0A044UK00	Yes
NDIIIENNENYS	854739	A0A044UK00	Yes
NDKENIEAVTDTPPK	854742	A0A044UK00	Yes
NDKITLSNFGEPQSN	854744	A0A044UK00	Yes
NEERETRFKLRQFE	854754	A0A044UK00	Yes
NESEVVGLQDNTGY	854779	A0A044UK00	Yes
NGKEIQADNRNTFTI	854802	A0A044UK00	Yes
NISKVETIIGNATKR	854831	A0A044UK00	Yes
NKEVHVKKGENVQLK	854843	A0A044UK00	Yes
NMVSSKKSIESKAE	854890	A0A044UK00	Yes
NNENYSTISDDG	854894	A0A044UK00	Yes
NNFLAPGSLIDWFKG	854896	A0A044UK00	Yes
NPHTDVIDGIDLL	854916	A0A044UK00	Yes
NRQSVINATTTV	854946	A0A044UK00	Yes
NSDRIISKEGDFYSC	854953	A0A044UK00	Yes
NSSSEDENFEDIQK	854967	A0A044UK00	Yes
NSVDRTWSGNLICEA	854971	A0A044UK00	Yes
NTNNSSDNLAFLDNL	854982	A0A044UK00	Yes
NTTSNQIESGLDFA	854988	A0A044UK00	Yes
NVSSQNQPVKNIVLG	855012	A0A044UK00	Yes
PAERPPRIVSPLQSS	855038	A0A044UK00	Yes
PAIFEWFCNDKPVQ	855040	A0A044UK00	Yes
PDIDIPTTSQDVQQ	855063	A0A044UK00	Yes
PDIHPHPDLSTRT	855064	A0A044UK00	Yes
PDLSTRTYLLHSA	855066	A0A044UK00	Yes
PFALFEKDFSTGLR	855092	A0A044UK00	Yes
PIFIDRLPTEIPIAS	855157	A0A044UK00	Yes
PKHPFILKQPEPEIR	855176	A0A044UK00	Yes
PLPSDHIYHHTS	855192	A0A044UK00	Yes
PLTSNIKEQLQSLEC	855196	A0A044UK00	Yes
PQFTLPLNDITISE	855263	A0A044UK00	Yes
PQIPQFINPLPGETQ	855267	A0A044UK00	Yes
PQPHVEWYFGEQKLE	855271	A0A044UK00	Yes
PRFTVALMDKDLQ	855282	A0A044UK00	Yes
PRTGVADKIRKDIED	855297	A0A044UK00	Yes
PTDGITMIAEDGI	855327	A0A044UK00	Yes
PTDKSYQNDEI	855328	A0A044UK00	Yes
PTGTLNYLIEAVALT	855334	A0A044UK00	Yes
PTKREVQEENEEE	855336	A0A044UK00	Yes
PVRTSWYKDGQQL	855368	A0A044UK00	Yes
PVTLSTTTSENYIDS	855370	A0A044UK00	Yes
PWTAALEPAAEKN	855374	A0A044UK00	Yes
PYTEKRYEEITSGVS	855385	A0A044UK00	Yes
QDDGLHEFFEDKDI	855404	A0A044UK00	Yes
QDKQYKEAGKSHSVP	855407	A0A044UK00	Yes
QEQIATEDFDISLHP	855427	A0A044UK00	Yes
QEVPEAYINLNVNVE	855430	A0A044UK00	Yes
QFAGNLNEIYEIE	855434	A0A044UK00	Yes
QFNEKDIIVMIEER	855439	A0A044UK00	Yes
QHNESFSTPPHP	855463	A0A044UK00	Yes
QINVKYVNKQATLTI	855478	A0A044UK00	Yes
QIPNLTLRPGTEAVI	855480	A0A044UK00	Yes
QKFEDPEINTNIL	855486	A0A044UK00	Yes
QKGEYKVIAENRAGK	855488	A0A044UK00	Yes
QLCHETFANRSIYSK	855498	A0A044UK00	Yes
QLKCVVSGNPLPS	855506	A0A044UK00	Yes
QLSVEVYQHLDL	855515	A0A044UK00	Yes
QMNACMANFRVSTC	855524	A0A044UK00	Yes
QNDEILQTSEIS	855527	A0A044UK00	Yes
QNEEMVRYKDEQE	855530	A0A044UK00	Yes
QPITQNERIEKKDTA	855543	A0A044UK00	Yes
QPLPKPMTPVIHEPL	855545	A0A044UK00	Yes
QPQQVQKADLL	855550	A0A044UK00	Yes
QPVKNIVLGSDYLSH	855556	A0A044UK00	Yes
QQIVVEDKKQSD	855563	A0A044UK00	Yes
QQKPESLHAESVHA	855564	A0A044UK00	Yes
QRAVHEVTCLYDDKA	855588	A0A044UK00	Yes
QRQFKASSVEDTFVS	855600	A0A044UK00	Yes
QSGNLAEDNGVFTV	855610	A0A044UK00	Yes
QSNSFSLNSLQDSQE	855616	A0A044UK00	Yes
QSSVFREGESLELR	855620	A0A044UK00	Yes
QTSEISTSQFESEQN	855629	A0A044UK00	Yes
QVENITAVLPTRAP	855639	A0A044UK00	Yes
QVPTEGHETPTPHQT	855644	A0A044UK00	Yes
RDEFEASIEDSIKRQ	855681	A0A044UK00	Yes
RDTIGQIEVYYPMAN	855692	A0A044UK00	Yes
RDVSKTPQQETETSI	855696	A0A044UK00	Yes
RFSGSVEEYFTI	855726	A0A044UK00	Yes
RNFAEEHWSSKI	855847	A0A044UK00	Yes
RRYSEKVQLPQQ	855911	A0A044UK00	Yes
RSEIVNASTSNTRI	855914	A0A044UK00	Yes
RSFSDAVVNLTTE	855915	A0A044UK00	Yes
RSLEHAEASENRNLS	855921	A0A044UK00	Yes
RSLEVEKELFTAR	855922	A0A044UK00	Yes
RSQNSEISTYDDA	855925	A0A044UK00	Yes
RSSSRQSFDWTEF	855935	A0A044UK00	Yes
RYKDEQEESQIPI	855991	A0A044UK00	Yes
RYTRAEEVIQTNDI	855995	A0A044UK00	Yes
SAESSPCEFIWMLNG	856004	A0A044UK00	Yes
SANPRLQHNESFS	856015	A0A044UK00	Yes
SATSDYEQHNHSSK	856025	A0A044UK00	Yes
SCQRNISKTSVDAA	856032	A0A044UK00	Yes
SDDKRHEVHSILMQ	856042	A0A044UK00	Yes
SDGIRGIQINEAME	856046	A0A044UK00	Yes
SDNTGGIMYRNPA	856053	A0A044UK00	Yes
SDPVNIKDLEDAEE	856058	A0A044UK00	Yes
SECIFILRENIYEED	856071	A0A044UK00	Yes
SEKINSDIHFISPPQ	856079	A0A044UK00	Yes
SENQMSRSQNSEIS	856082	A0A044UK00	Yes
SESYDHYFSSIQPE	856094	A0A044UK00	Yes
SETEELQLKCIVTGE	856097	A0A044UK00	Yes
SFDWTEFSDRSASWQ	856105	A0A044UK00	Yes
SFLFFEPTKREVQEE	856114	A0A044UK00	Yes
SFPPRFETNIECNVV	856117	A0A044UK00	Yes
SFVRINSSEVSLTT	856128	A0A044UK00	Yes
SGTRNSLVQNVTVSE	856161	A0A044UK00	Yes
SIEDSIKRQKYFPQS	856175	A0A044UK00	Yes
SIHTAPQFAGNLNEI	856178	A0A044UK00	Yes
SKEGDFYSCSYTWPS	856201	A0A044UK00	Yes
SKQESVWSIGKKYEK	856216	A0A044UK00	Yes
SLFVIDDFRAVEMDQ	856237	A0A044UK00	Yes
SLLEIDDVQRCSPRF	856246	A0A044UK00	Yes
SLNEEDLYAVRQS	856253	A0A044UK00	Yes
SLSPMHQNMTTNEKG	856267	A0A044UK00	Yes
SLTEAQAEAGEELL	856268	A0A044UK00	Yes
SMHDEKITANYEART	856275	A0A044UK00	Yes
SMMLQETGINNAPWT	856277	A0A044UK00	Yes
SNFGEPQSNSFSLNS	856284	A0A044UK00	Yes
SPESQFKWYQNNFEV	856313	A0A044UK00	Yes
SQPHLEPSSASLSE	856336	A0A044UK00	Yes
SRFFSYKTVDLIA	856345	A0A044UK00	Yes
SRSNKDGVNYLDSYK	856356	A0A044UK00	Yes
SSDLAKIISEMF	856370	A0A044UK00	Yes
SSEVSLTTTMELEGA	856371	A0A044UK00	Yes
SSGRTTRNFAEE	856374	A0A044UK00	Yes
SSKEFVEMEKEQLHE	856377	A0A044UK00	Yes
SSLSRMVDSYEE	856385	A0A044UK00	Yes
SSRKFSDTTAE	856392	A0A044UK00	Yes
STLPVKENINISKKA	856422	A0A044UK00	Yes
STPPHPSANKF	856424	A0A044UK00	Yes
STTPELDESYNQC	856431	A0A044UK00	Yes
STVNRDLHTSVEAK	856434	A0A044UK00	Yes
SVCEQQSFPPR	856437	A0A044UK00	Yes
SVEHQMINDLESS	856443	A0A044UK00	Yes
SVIASNKYGTAKSA	856446	A0A044UK00	Yes
SVITRQYPDGRYELI	856447	A0A044UK00	Yes
SVQWKRNDIIIEN	856455	A0A044UK00	Yes
SWQNLSVPSYV	856466	A0A044UK00	Yes
TASQDGSLLEIDDVQ	856504	A0A044UK00	Yes
TCDFHFQQKPESLHA	856512	A0A044UK00	Yes
TCYHALNHELVEANL	856517	A0A044UK00	Yes
TDADVLKYQQQAI	856518	A0A044UK00	Yes
TDAGQAFDASEEFEV	856519	A0A044UK00	Yes
TDEERISATSDYEQ	856521	A0A044UK00	Yes
TDLEETLMGGDLESR	856529	A0A044UK00	Yes
TDVDQKINENSKMIE	856534	A0A044UK00	Yes
TDYKTLAEQSLCLFA	856537	A0A044UK00	Yes
TEQKYEEVHTRSDR	856548	A0A044UK00	Yes
TETSITIEQPTFIEH	856551	A0A044UK00	Yes
TGINNAPWTAALEPA	856584	A0A044UK00	Yes
TGSSTPVCTTNV	856591	A0A044UK00	Yes
THEVNEEMSMEIND	856596	A0A044UK00	Yes
TINERVEFEKIFQDD	856617	A0A044UK00	Yes
TIQSSQIDLRNVFQL	856622	A0A044UK00	Yes
TIRWSCNGKEIQADN	856625	A0A044UK00	Yes
TITFNRTPEREFCDA	856631	A0A044UK00	Yes
TITNEHGINNQNTR	856632	A0A044UK00	Yes
TKARESTITNPLEDE	856639	A0A044UK00	Yes
TKEKQEVDILIRNDD	856640	A0A044UK00	Yes
TKRRQNFAKLKDERE	856649	A0A044UK00	Yes
TLEKRQMEIREEQ	856659	A0A044UK00	Yes
TLVVEERIDEREVTI	856679	A0A044UK00	Yes
TQDENVEVEIFVKPL	856721	A0A044UK00	Yes
TQQYSLDWRKNLQPI	856725	A0A044UK00	Yes
TRSISDSGTRNSLVQ	856733	A0A044UK00	Yes
TRVYQSQDKQYKEAG	856737	A0A044UK00	Yes
TSDTQNSLSPMHQNM	856743	A0A044UK00	Yes
TSQFESEQNNQRSDG	856755	A0A044UK00	Yes
TSSEEYINTSTSFEA	856756	A0A044UK00	Yes
TTEIWSQLCHETFAN	856768	A0A044UK00	Yes
TTSENYIDSISSLEI	856781	A0A044UK00	Yes
TTSQDVQQIVVEDK	856782	A0A044UK00	Yes
TTTDELPRTGVA	856784	A0A044UK00	Yes
TVNVPFSRSNKDGVN	856808	A0A044UK00	Yes
TVSGSQEVYSHTAEI	856812	A0A044UK00	Yes
TVVHCIANAMGYAA	856817	A0A044UK00	Yes
TYLLHSANSIESTDA	856833	A0A044UK00	Yes
TYTCRAENTYGSSET	856837	A0A044UK00	Yes
TYYCLAENEYGKA	856840	A0A044UK00	Yes
VACLIVENVDTSSEK	856843	A0A044UK00	Yes
VANPFMSMSTNTVI	856858	A0A044UK00	Yes
VARASLEEIPWGK	856862	A0A044UK00	Yes
VCTTNVVFDGWEL	856868	A0A044UK00	Yes
VDILIRNDDNKFK	856875	A0A044UK00	Yes
VDSYEESSFYERS	856887	A0A044UK00	Yes
VEDEATLNVSTLTAP	856897	A0A044UK00	Yes
VEGIINITYEH	856901	A0A044UK00	Yes
VFDGWELLDEHQRS	856921	A0A044UK00	Yes
VGGQSPVFQLPLNKE	856943	A0A044UK00	Yes
VIAENRAGKEHSIGY	856967	A0A044UK00	Yes
VIVDYAEEQQVQ	856992	A0A044UK00	Yes
VKRPDALFDHFITV	857022	A0A044UK00	Yes
VMQPLMTRSISDSGT	857063	A0A044UK00	Yes
VMQQKPLTDTTLTE	857064	A0A044UK00	Yes
VNGFELKDSKKVTI	857074	A0A044UK00	Yes
VNGVQFRDTIGQIEV	857076	A0A044UK00	Yes
VNLDVPIKRKNSNQL	857080	A0A044UK00	Yes
VNLQNTFEAYQLCNM	857082	A0A044UK00	Yes
VNSANQKVEWCKDN	857087	A0A044UK00	Yes
VQKERQFTNVQAPSL	857148	A0A044UK00	Yes
VQKTAEIQSQIERSL	857150	A0A044UK00	Yes
VQLPQQPIFIDRLP	857152	A0A044UK00	Yes
VQQNRQKFKARHGIN	857154	A0A044UK00	Yes
VQVPSLENIEIYTAF	857159	A0A044UK00	Yes
VRSTREFWTLQDRTI	857176	A0A044UK00	Yes
VSESNETEKRSLHSH	857181	A0A044UK00	Yes
VSKTGICEEINKDVF	857188	A0A044UK00	Yes
VSNAYGAVWSETTVK	857193	A0A044UK00	Yes
VSTINLQKVEIVDE	857200	A0A044UK00	Yes
VTCLYDDKAHVSEEN	857210	A0A044UK00	Yes
VTIPVYSDDKRHEVH	857222	A0A044UK00	Yes
VTISALGTETGEDDY	857223	A0A044UK00	Yes
VTTNARFEFTSTSVA	857238	A0A044UK00	Yes
VVNYEFDRTEPLSAE	857259	A0A044UK00	Yes
WRKNDIQIEFSDDA	857364	A0A044UK00	Yes
WSIGKKYEKAGEIEA	857368	A0A044UK00	Yes
WYFGEQKLEQSEQIN	857378	A0A044UK00	Yes
YEALPKVMQQKPLTD	857417	A0A044UK00	Yes
YEEITSGVSRAVYEA	857419	A0A044UK00	Yes
YEKAGEIEADVVAA	857421	A0A044UK00	Yes
YINLNVNVERTPSLF	857473	A0A044UK00	Yes
YKPEEIGEHATTIVD	857486	A0A044UK00	Yes
YLTGGETDEERISA	857505	A0A044UK00	Yes
YNESEHREMPVQ	857514	A0A044UK00	Yes
YNFSKSTQDENVEVE	857515	A0A044UK00	Yes
YPDGRYELISPQCAP	857522	A0A044UK00	Yes
YQCHVSREFCADTIF	857536	A0A044UK00	Yes
YQHLDLTSPAQTSEC	857537	A0A044UK00	Yes
YRMQKLSDNTHTLTI	857550	A0A044UK00	Yes
YSKQKDSVKLDLNTT	857562	A0A044UK00	Yes
YSNGGSNTNNSSDN	857564	A0A044UK00	Yes
YSPISGRYEVIAMNS	857566	A0A044UK00	Yes
YVDELFDFDPVKA	857582	A0A044UK00	Yes
SEQTLQLEDAVSAVASVVQD	190972	P13403	Yes
PFSGKPLDERAVGGKG	167986	P13404	Yes
DIEQFSTVKGVNL	694097	P34947	Yes
MRGKSTEEARKELQAAG	450843	P06744	Yes
RSKGQESFKKQEK	696281	P06748	Yes
SEPELDMDLIEMEKSISEERLKN	142011	Q65196	Yes
SRKKKAAAAIEEEDI	142023	Q65194	Yes
DNRRQGGRERLA	694143	P03372	Yes
THYLLYIYDKMRLEM	173438	Q01780	Yes
VYSQSKNIPLSQ	696955	Q9H2X6	Yes
VYGEDKEVTAIEPYL	857276	A0A044V9S0	Yes
CSDRSQKDVEIQLWE	851449	A0A044V9S3	Yes
DARGNFKIYGEENEV	851484	A0A044V9S3	Yes
DHDNDNFTRAMFINC	851605	A0A044V9S3	Yes
DPDDLLNSTRSD	851721	A0A044V9S3	Yes
DRALKNVLVELYEDD	851748	A0A044V9S3	Yes
DVEVQLWEEDTGDPD	851810	A0A044V9S3	Yes
EDDTIDPDDLLNATK	851880	A0A044V9S3	Yes
EKGAFEVYGEDKEVT	852047	A0A044V9S3	Yes
HSCDNGVINPACTIT	853106	A0A044V9S3	Yes
IGKTYDMHIVRSD	853260	A0A044V9S3	Yes
ITDDFPIPTNKIG	853488	A0A044V9S3	Yes
KDVEIQLWERDTLDP	853600	A0A044V9S3	Yes
KIYGEENEVNNIEP	853698	A0A044V9S3	Yes
LDPDDLLNTTKTDA	854004	A0A044V9S3	Yes
LNTTKTDARGNFKIY	854245	A0A044V9S3	Yes
LSENCIITDDF	854352	A0A044V9S3	Yes
LWERDTLDPDDLLN	854446	A0A044V9S3	Yes
NEVNNIEPYLII	854783	A0A044V9S3	Yes
NSTRSDEKGAFEVYG	854970	A0A044V9S3	Yes
PDDLLNATKSNSKGY	855058	A0A044V9S3	Yes
PVPKEFIGKTYDMHI	855366	A0A044V9S3	Yes
SIKNVTVKGQVACSD	856184	A0A044V9S3	Yes
TITDEYPVPKEFIGK	856630	A0A044V9S3	Yes
VINPACTITDEYPVP	856981	A0A044V9S3	Yes
VKGQVACSDRSQKDV	857003	A0A044V9S3	Yes
VLVELYEDDTIDPDD	857051	A0A044V9S3	Yes
WEEDTGDPDDLLNS	857301	A0A044V9S3	Yes
YGEECEVGGIEPYLR	857443	A0A044V9S3	Yes
NIEGNGGPGTIKK	857708	P15494	Yes
WLGHPDKFVGITY	115559	P60203	Yes
TSAEPQYQPGDQT	696690	P09769	Yes
IPSSSGTLTCQAGT	886103	Q47212	Yes
LGTGKTNTTQM	886179	Q47212	Yes
WTQVPDPNVPDAFVVIADR	548667	P9WIM9	Yes
YRDVVADVRFLP	138098	P29723	Yes
VSAHRKAQKAVNLV	435821	A6QG59	Yes
QVSPQQPMEGPGAPF	696113	Q3KST2	Yes
QNPVYLIPETVPYIKWDNC	750525	Q3KST4	Yes
QPSPGEGTRLRESND	696075	Q3KST5	Yes
VTDDSSFLGGGG	696915	Q9Y4L5	Yes
STPSTPADSSAHSTPSTPV	61840	P23253	Yes
FLMSYDFHGSWEMN	852472	A0A044VBR7	Yes
DCTLIDALLGDPH	7734	P03449	Yes
RSFTLASSETG	107233	P36222	Yes
VALDSSSAIISQ	696765	A6NI86	Yes
AYNHFGKRLDQR	105114	P40972	Yes
ARCVLNNKENKEF	851221	A0A044U175	Yes
EGVGFKVGGNTGIQ	851997	A0A044U175	Yes
EHYIVGYKPFATMQK	852006	A0A044U175	Yes
EKVSGWVVRENQ	852078	A0A044U175	Yes
ELIGERNPLLPQMFE	852093	A0A044U175	Yes
GDMTSAGPNFQRAPV	852637	A0A044U175	Yes
GKLPPKKRETFETA	852756	A0A044U175	Yes
GWGRDAPDFYLPEG	852973	A0A044U175	Yes
HTHRHGEKVSGWVVR	853121	A0A044U175	Yes
KNITIRQGDVVAA	853783	A0A044U175	Yes
KRETFETACIVDED	853839	A0A044U175	Yes
MFESVNKNITIRQ	854505	A0A044U175	Yes
NEITELRMPGAE	854758	A0A044U175	Yes
NKENKEFTVGNTAN	854842	A0A044U175	Yes
NMTTINTSKFNSLM	854888	A0A044U175	Yes
PDFYLPEGVGFKVG	855061	A0A044U175	Yes
PFAFRAHTHRHGEKV	855091	A0A044U175	Yes
QPSILYGWGRDAPD	855552	A0A044U175	Yes
QVHYKKKLGPDYSGI	855640	A0A044U175	Yes
RMPGAEPVMNDS	855842	A0A044U175	Yes
SLPGSDEVIWDCGD	856258	A0A044U175	Yes
TACIVDEDIEIHPFA	856482	A0A044U175	Yes
VEQYPKNMTTINTSK	856914	A0A044U175	Yes
VVRENQYGQDIWELI	857262	A0A044U175	Yes
WAAGILLEQRSR	857286	A0A044U175	Yes
YGQDIWELIGERNPL	857448	A0A044U175	Yes
ALLLASCYLPPGF	693840	P36956	Yes
YQKDDNGVPFVRTIQDKG	568917	P09972	Yes
TADFDCSKIQST	106891	P55958	Yes
ELTIPIFATNSDCELIVKA	13290	P03612	Yes
SHSHTVTNRSSTD	696391	O75925	Yes
ELLEKTVKDKIAKEQENKET	104472	Q54510	Yes
ESKENEKALNELLEKTVKDK	104480	Q54510	Yes
IAKEQENKETIGTLKKILDE	104520	Q54510	Yes
NKISEASRKGLRRDLDASRE	104581	Q54510	Yes
TVKDKIAKEQENKETIGTLK	104660	Q54510	Yes
TVVTTSVAEEGEEENQRGCE	67208	Q9XHP1	Yes
TAEFQMTFHLFI	112672	P60201	Yes
WPGAGPPPPGRVLYGG	119400	P08392	Yes
QILGEKSLTALTN	156417	P18011	Yes
SDIKTTTSSHPVSSLT	57218	P18013	Yes
STCKAAGTCPPDVVNKVEG	226391	P26539	Yes
HICKGFQCFKKPRTPPPK	114853	Q8JZK0	Yes
KIDSWEEEGWPAASGTH	31205	P24029	Yes
EHPVTGCGERTEGRCLHYTV	113365	P00630	Yes
DDEKFVSVYGTEE	694054	Q14164	Yes
VIAHELAHQWF	68904	P15144	Yes
YARPPEGHGLMLWGS	697008	Q3KST7	Yes
RDKVQKEYALFYKLD	848024	P20871	Yes
LPLPLVQSWMHQPPQ	229727	P33048	Yes
ILPWKWPWWPWRR	187387	P33046	Yes
FGFPEHLLVDFLQSLS	132293	P11597	Yes
SQAQVTVHCLKMPKIS	1072908	P11597	Yes
TVSNLTESSSESVQSFLQ	1073505	P11597	Yes
CEDDYTKSLEKCSSC	851372	A0A044QS56	Yes
ITNTRPGCTAIGETF	853505	A0A044QS56	Yes
PFTVDSANQVHCV	855103	A0A044QS56	Yes
SFHVNCYRCEDCNMQ	856108	A0A044QS56	Yes
FNRRFMENSSII	694456	O95263	Yes
QFCPEDAKCEQGKLFANC	421542	A0A0M3JUR6	Yes
AFSFEAQGGLA	138283	Q9TPX3	Yes
AVIQNNNRIPDNMIM	851304	A0A044VA40	Yes
TKLRDDSSYKLNGDE	856646	A0A044VA40	Yes
GCYGSLPQSHIIQKIKECFR	114828	Q913A7	Yes
SARDGIRDAMIGLREEMIEK	56962	P03421	Yes
NSELLSLINDMPITNDQKKLMSNNV	868279	P03420	Yes
YLTQNPQLGISPSNPSEITSQ	841613	P03423	Yes
FQQQMIYDSPPSR	694467	Q13480	Yes
IGKKIKNADELDTVAD	958623	A0A2D1YWX0	Yes
IKDAVDFAASVK	958627	A0A2D1YWX0	Yes
SKKIKDAVDFAA	958729	A0A2D1YWX0	Yes
GVQIAKGMYYLEE	694804	P21860	Yes
SIFPTRDSRDLSSRRR	839053	Q7YZT0	Yes
GGYGDGGAHGGGYGG	20097	P10496	Yes
EQTSLGAIDVYATK	236169	Q4DAD9	Yes
VDTVAAFFDAGSVR	236361	Q4DAD9	Yes
DGGGGHSHDSGHGGGD	8388	Q777A4	Yes
DSLPHPQQATDDSGH	10168	Q777A4	Yes
GQRHSDEHHHDDSLPHPQ	95423	Q777A4	Yes
GSGGDDDDPHGPVQLSYYD	95428	Q777A4	Yes
PVPPGEDSKDVAA	840163	P05231	Yes
VRPATTLLADG	70795	P23009	Yes
PNVDLINYLPK	1065962	O80066	Yes
RREFEVYGPIKRIHM	767403	P08621	Yes
ALLQDKDVIAINQDPLGKQGYQLR	857697	P06280	Yes
LFQTPDSGPKTCTPSGEAPL	78723	P0C206	Yes
VLDFIVDHPFLFLIREDTSGV	177554	P93692	Yes
TENDKIRQESMPFAVVGSDKEYQVN	839055	Q9UH03	Yes
TILIKVEYKGEDAPCKIP	919664	Q98UK6	Yes
EQVPLVQQQQFPGQQQQFPPQQ	13944	P04727	Yes
DDFTCVKKWEGGGRRVTQYCSHAC	512518	C6JUP3	Yes
GLNGPDIYKGVYQFKSVEFD	21045	P07399	Yes
HTANRPEDECVGEGL	858180	P04626	Yes
RLPKKVFEAAVKSIKAASS	547226	P56817	Yes
EVLYEAFDEMEECASKAALI	14774	Q9IZA3	Yes
SCRRIKQAFQGA	696335	O14788	Yes
ACDACCLPGAAG	850957	A0A044TED5	Yes
CEPVTPPPCKPC	851382	A0A044TED5	Yes
DAGPSAPSEPLIPGE	851475	A0A044TED5	Yes
EKKREGYDRIDPD	852061	A0A044TED5	Yes
EPGAPGRPGADGPPG	852173	A0A044TED5	Yes
GVEDVGVSGGGGQVA	852959	A0A044TED5	Yes
KPGAPGLPGKPGK	853799	A0A044TED5	Yes
KPGKPGKPGAPGL	853801	A0A044TED5	Yes
KPPSQPCEPVTP	853812	A0A044TED5	Yes
LPGAAGPPGPPG	854254	A0A044TED5	Yes
LRFNLTSTIATGSAA	854321	A0A044TED5	Yes
PDGDPGPPGPPGDAG	855062	A0A044TED5	Yes
PGDAGPQGPPGSPGR	855109	A0A044TED5	Yes
PGEKGICPKYCAIDG	855111	A0A044TED5	Yes
PGEPGPPGDAGPQGP	855113	A0A044TED5	Yes
PGPDGAPGQPGPPGP	855128	A0A044TED5	Yes
PGPDGQPGPDGAPGQ	855129	A0A044TED5	Yes
PGPPGSPGEKGICPK	855135	A0A044TED5	Yes
PGQPGPPGPPGSPGE	855142	A0A044TED5	Yes
PKGPPGPDGDPGPPG	855174	A0A044TED5	Yes
PPGDVGEPGAPGRPG	855224	A0A044TED5	Yes
PPGEPGPKGPPGPDG	855225	A0A044TED5	Yes
PPGPPGDAGPSAP	855228	A0A044TED5	Yes
PPGPPGKPGKPG	855230	A0A044TED5	Yes
PPGPPGPPGDVGEPG	855232	A0A044TED5	Yes
QGPPGSPGRPGSDGA	855455	A0A044TED5	Yes
RGSAKDIWAEVHE	855742	A0A044TED5	Yes
RPGADGPPGEPGPKG	855861	A0A044TED5	Yes
VAKNRTARQAGYGVE	856852	A0A044TED5	Yes
VSGGGGQVAQAGACD	857182	A0A044TED5	Yes
VYKGVGGPQQQIL	857279	A0A044TED5	Yes
YDRIDPDMDLECRIK	857412	A0A044TED5	Yes
DLYLENPEIKIR	243901	P21980	Yes
CKVQRQYDEQQKEQC	6532	Q8L5L5	Yes
DEAEEEDENPYVFED	7902	Q8L5L5	Yes
EEFFFQGPEWRKEKE	11615	Q8L5L5	Yes
EKKGREREHEEEEEE	12729	Q8L5L5	Yes
EQQKEQCVKECEKYY	13908	Q8L5L5	Yes
KECEKYYKEKKGRER	30318	Q8L5L5	Yes
NITKGGMSVPFYNSR	44369	Q8L5L5	Yes
RRGEGPKIWPFTEES	55567	Q8L5L5	Yes
SSHPSYKKLRARIRK	61072	Q8L5L5	Yes
TKIAIVVSGEGCVEI	64582	Q8L5L5	Yes
SNDVSWHEWKRMYNKEYNG	59807	P80528	Yes
KQISSQLTEEWS	100224	P06914	Yes
EKIERNNKLKQPPPPPNPN	78635	P06915	Yes
MNMSKQGIFQTVGSGLDHILSLA	42220	P06441	Yes
GIAKGIKEIVEAA	20217	Q5DVL8	Yes
MTVKVGINGFGRIGRLAFRRIQ	434763	Q8Y4I1	Yes
ACIIERKNRGELEYT	850960	A0A044QNT8	Yes
CASQEFDYEFDDVNE	851352	A0A044QNT8	Yes
CDLNENQTWVDNGC	851365	A0A044QNT8	Yes
DDDFQEIITDKD	851499	A0A044QNT8	Yes
DDFQQIVTDKDD	851505	A0A044QNT8	Yes
DEDDNGDRASNEDIC	851521	A0A044QNT8	Yes
DICDDVSYTTKGKF	851616	A0A044QNT8	Yes
DRASNEDICDDVSYT	851749	A0A044QNT8	Yes
DVNEYNDDFQQN	851815	A0A044QNT8	Yes
DYEFDDVNEYND	851830	A0A044QNT8	Yes
EIINDEDDFQQ	852018	A0A044QNT8	Yes
ESDGIKRTCATHSD	852244	A0A044QNT8	Yes
EYTYCAPEHKVDD	852345	A0A044QNT8	Yes
FDDDDFQKIINYKDN	852375	A0A044QNT8	Yes
FQDIITDEDDNGDRA	852511	A0A044QNT8	Yes
FQQNIIDEDDFQQ	852518	A0A044QNT8	Yes
GELEYTYCAPEVCWR	852657	A0A044QNT8	Yes
GIKKTCTTHSD	852730	A0A044QNT8	Yes
IIDEDDFQQNIID	853281	A0A044QNT8	Yes
IITDKDDNGDKASD	853301	A0A044QNT8	Yes
KDNDSQEIINDEDD	853595	A0A044QNT8	Yes
KENACVIERKNRGEL	853621	A0A044QNT8	Yes
KNRGELEYTYCAPEH	853792	A0A044QNT8	Yes
LFVALPCASQEFDYE	854062	A0A044QNT8	Yes
NENQSWVDKGCYCDR	854772	A0A044QNT8	Yes
PEHKVDDVNEYN	855074	A0A044QNT8	Yes
PSWRYLNENQSW	855324	A0A044QNT8	Yes
QIITDKDDDFQE	855475	A0A044QNT8	Yes
QKIINYKDNDSQEII	855490	A0A044QNT8	Yes
QTWVDNGCYCDRKEN	855632	A0A044QNT8	Yes
REPSSWCDLNEN	855714	A0A044QNT8	Yes
RTCATHSDCYDQRE	855940	A0A044QNT8	Yes
SDCYDQREPSS	856040	A0A044QNT8	Yes
SDEDISDDDSYT	856044	A0A044QNT8	Yes
SYTTKGKFVESDG	856478	A0A044QNT8	Yes
TTHSDCYDQLEP	856771	A0A044QNT8	Yes
VDKGCYCDRKENACI	856877	A0A044QNT8	Yes
VTDKDDFQDIITDED	857212	A0A044QNT8	Yes
YDQLEPPSWRYLN	857410	A0A044QNT8	Yes
DRVALRNLLRRY	143674	P30511	Yes
INFLRMDDFARHFNR	78423	P33471	Yes
GKPGRRGRAGSDG	956356	O88207	Yes
SLSDGAPLDNGTLTA	423517	P09724	Yes
VVDVRGPQTPLCFYQ	696932	Q3KSP1	Yes
PQYIAVHVVPDQLMAFG	167067	P14174	Yes
QVMRQQCCQQLAQIPQQLQCA	483646	P08453	Yes
TANINGECPRELRVPGGCN	237965	P14170	Yes
NDHEPQISPGGLEPPSEKHFRETEV	43449	P03409	Yes
YFSEQWVSSLNEREQ	173834	P52732	Yes
WNYDNAYCDKLCKDK	72919	P45659	Yes
DLYRTCKQSGTCPPDVVDKV	443204	P24839	Yes
PRIGGQRELKKITE	135736	P82610	Yes
YELPDGQVITVGNER	857424	P30162	Yes
QMWISKQEYDESGP	855526	P30163	Yes
TQNISGTQVYQDPAIVQPK	65902	Q5HH31	Yes
HQQGGWSTLIEDNIP	95093	P03182	Yes
QKRAAQRAAGPSVAS	124606	P03188	Yes
VGVIKSIAPASKNL	68813	P23024	Yes
SVELIDIGGNRRIFGFNALVD	62103	P14916	Yes
VGAARNACINWNQY	243557	O95180	Yes
NCKPKTDRYSYSRE	187893	P45881	Yes
YNIALRWTAKQKLYS	605950	P08603	Yes
TGCAEHCSLNENITVPDTKV	165671	P01588	Yes
CENRMRQYGFPWPE	851381	A0A044TBR7	Yes
CSSCSQVSTYENI	851453	A0A044TBR7	Yes
EHETVDEVIEQAA	852000	A0A044TBR7	Yes
EVIEQAAPWIPLHRL	852308	A0A044TBR7	Yes
FLIMADQNDRGDFIA	852470	A0A044TBR7	Yes
GTGDLRFLIMADQND	852939	A0A044TBR7	Yes
ISESWAMLTSDRPS	853452	A0A044TBR7	Yes
LGREIRESAYRRSLH	854086	A0A044TBR7	Yes
MDREILPCQSLCTA	854487	A0A044TBR7	Yes
MLTSDRPSSPKCVDI	854581	A0A044TBR7	Yes
NDMCIGAVSEKATNL	854748	A0A044TBR7	Yes
PVCLATMDREILPC	855353	A0A044TBR7	Yes
QYGFPWPEMLSCNK	855651	A0A044TBR7	Yes
WYISTSQAENMPVF	1060484	P01584	Yes
PDPYTELNTGKG	695661	O75923	Yes
NSRQTDREDELI	131576	P00458	Yes
EVIYQRGNPCKVDKD	852313	A0A044VD00	Yes
GGNMVGEVIYQRGNP	852697	A0A044VD00	Yes
LIHGKLKNRNGTYMP	854118	A0A044VD00	Yes
SELPKLYENNPSNN	856081	A0A044VD00	Yes
KRVSISEGDDKIEYR	171922	P22087	Yes
WEDRDPKDEEILEL	857299	P22085	Yes
ESLNASIGCCSFI	694355	Q14126	Yes
QSKGKDISNGYGASYGDQD	52351	P0A264	Yes
CQRQFEEQQRFR	6897	Q8H2B8	Yes
ECCQELQEVDRR	11234	Q8H2B8	Yes
EQQRFRNCQRYV	13911	Q8H2B8	Yes
ICSISPSQGCQF	25525	Q8H2B8	Yes
IKGEEVRELYET	26794	Q8H2B8	Yes
KQEVQRGGRYNQ	32975	Q8H2B8	Yes
LQQQEQIKGEEV	38962	Q8H2B8	Yes
QELQEVDRRCRC	50648	Q8H2B8	Yes
QEQIKGEEVREL	50677	Q8H2B8	Yes
QFEEQQRFRNCQ	50752	Q8H2B8	Yes
RFRNCQRYVKQE	53773	Q8H2B8	Yes
RQESLRECCQEL	55412	Q8H2B8	Yes
RYVKQEVQRGGR	56675	Q8H2B8	Yes
SGREQSCQRQFE	58215	Q8H2B8	Yes
SLRECCQELQEV	59430	Q8H2B8	Yes
YNQRQESLRECC	75208	Q8H2B8	Yes
SSVISQHSKGSK	696520	P82909	Yes
GGSKTSLYNLRRGTALAIPQ	936806	P03211	Yes
SRSESRKNRGGREEIL	60797	P06934	Yes
TTVESHGKIGATQAGRF	161715	P06935	Yes
IWGCSGKLICTTAVP	566698	P03378	Yes
YPNVFLVFLNGNILG	173864	Q9NW08	Yes
DSRGNPTVEVDFTT	135653	P30575	Yes
RRKRELSHTRKKR	55631	P31627	Yes
SMSPSAALSTGK	696438	P48443	Yes
VPCSTCEGNLACLSLCQ	70261	O10686	Yes
GPTEESVERAMGRVA	21807	P08292	Yes
ALLKETQQGVE	851130	A0A044VBX6	Yes
DAIDEAATKAKEAAC	851477	A0A044VBX6	Yes
FIPEISNSFFFSN	852443	A0A044VBX6	Yes
ILMNTKLEIDVQNSV	853346	A0A044VBX6	Yes
LEIDVQNSVLPKYYP	854016	A0A044VBX6	Yes
MNQADSANLPSQA	854596	A0A044VBX6	Yes
MTFEQYRYIVKTDAI	854678	A0A044VBX6	Yes
RKTSNLMNQADSA	855804	A0A044VBX6	Yes
RYIVKTDAIDEAATK	855989	A0A044VBX6	Yes
QPMGPQPMGPQPMEP	79353	Q01493	Yes
KAKQYMEEENYDK	695033	O94826	Yes
PTLNRMSFSSNLN	695882	Q13085	Yes
RPTVIRDRDEYRQASS	120177	P15644	Yes
VAGYSYTDANK	108675	Q96VP3	Yes
GTSFFTWFMVIAL	694794	Q12797	Yes
AKDAASIAAAKV	958547	A0A481YLK4	Yes
AKIETAKDAASI	958550	A0A481YLK4	Yes
SPPKQDSTAPSS	696461	O14745	Yes
VLGAGRGPLVNA	696823	O14744	Yes
NDWEDPMATKHFSV	157694	P27890	Yes
MSLLTEVETLTRNGW	947435	O70632	Yes
PQPGPQPPQPPQPQPEAPAPQPPAG	49057	P14283	Yes
ASRKGLRRDLDASREAKKQV	142116	Q54718	Yes
KLEEQNKISEASRKGLRRDL	142204	Q54718	Yes
YYLMDLSYSMKDDLWSI	968992	P05106	Yes
KGGWFGKHRGQGGS	30951	Q777E1	Yes
GGAGAGGGAGGAGAGGGAGGAG	105824	Q777E1	Yes
RGGSGGRGRGGSGG	106067	Q777E1	Yes
RPRSPSSQSSSSGSPPRRP	106084	Q777E1	Yes
GCKGTHGGTGAGAGAGGAGA	118800	Q777E1	Yes
GGRPGAPGGSGSGPRHRDGV	118809	Q777E1	Yes
GNGLGEKGDTSGPEGSGGSG	118817	Q777E1	Yes
MSDEGPGTGPGNGLGEKGDT	118930	Q777E1	Yes
PQRRGGDNHGRGRGRGRGRG	118976	Q777E1	Yes
RGRGRGRGRGGGRPGAPGGS	118994	Q777E1	Yes
SGPEGSGGSGPQRRGGDNHG	119011	Q777E1	Yes
GGSGGRRGRGRERARGGSRERA	136316	Q777E1	Yes
LLSNIEEPKENIIDNLLNNI	37808	Q9U0P0	Yes
FKEQFLDGDGWTSR	130492	P27797	Yes
VCRSTAKYVRNNMETTAFHR	742108	P08666	Yes
GFLCPEFPGSFRKKC	175804	P08668	Yes
FGRKMDRISSSS	767867	P16860	Yes
RGFFYTPKTRREAEDL	418483	P01308	Yes
HPMLPNYKNFKGTIQELGQN	119464	Q71UH4	Yes
YPHSEGRKSRRPLTTFGSGS	742228	P89475	Yes
YVNALNQAEEKVKEA	857587	P41981	Yes
RVFPRGTVENP	96846	P08089	Yes
LLSDTDNAAFPQMTKSYKNT	37782	Q82794	Yes
AVCRTSMCSIQSAPP	116927	P20810	Yes
DDDKLEQIRRDYTSGA	106327	P17248	Yes
VDLSYLAPKNPGTGPAFTII	97029	P04883	Yes
GGIHEDYQLPYYD	694607	P36897	Yes
RLTSKGRPLVPTPQHTPLFS	741919	P06484	Yes
PQASTTPFPTGDPKPQPPGV	741833	P06487	Yes
KVTAFQHQNSKKTTK	34210	P59633	Yes
AQPVKIDNASPAST	4038	P59632	Yes
SRVKNLNSSEGVPDLLV	60827	P59637	Yes
KLFIRQEEVQQELYSP	31847	P59635	Yes
TKKNYSELDDEEPMELDYP	64600	P59634	Yes
VKAYGLTNDEKNEILKRHND	94733	P10736	Yes
HMLKGISIYPETL	694872	Q9BT88	Yes
IFLDVKHFSPEDLTV	536239	P02489	Yes
APPRRQRVPGRA	693878	P49842	Yes
GQKVHPNGIRLGIVKPWNSTW	21902	P0A7V3	Yes
MEAPLNSAVPSA	695456	Q9NQC3	Yes
NSPEEKQSPLSA	695596	Q8IX29	Yes
ESKRKKSFLLCIG	694354	P43115	Yes
AEANQKLDDGARAALLTQAHDLA	178474	Q63ID0	Yes
EILTSKITQAGEVPMYGLMPKGVK	178742	Q63ID0	Yes
ELRPGLQLATYYYYLK	178752	Q63ID0	Yes
GVKGVQRPFTPDWA	178952	Q63ID0	Yes
ASLEDAKKEGPYDVVVLPGGNLG	4519	Q99497	Yes
VVTVRAERPGVDPDREMLAA	71863	P12809	Yes
EDWGEDGYIWIQRNT	11472	O64458	Yes
ESEGCYNGWHYQSFE	14141	O64458	Yes
MKRSGYGQPIA	174663	P07946	Yes
HTRALPTSVVF	187065	P19711	Yes
YPNDSVYANWMLS	697041	P07949	Yes
PGGRPTTAPSA	695692	Q14689	Yes
QQQQQQQQQQQQQQQQQQQQQQQQQ	172914	Q14686	Yes
YVTIQNSELMSGSMD	173890	O14802	Yes
MSDGAVQPDGGQPAVRNERATG	42527	P30129	Yes
CHHLDKSIKEDVQFADSRI	180388	P69996	Yes
CSNNAITPGDC	112759	P17388	Yes
WLPAEYEDGFSLPYG	236132	P05164	Yes
RKIVGAMVQIITYRD	956908	P05164	Yes
SRFYPDLPGQAK	696485	Q9UL17	Yes
ALDNPEYHNASNG	693835	Q15303	Yes
NKYSTSPSPTPNSTAQHLVY	181232	Q1PD50	Yes
AAESSAKFKENSN	850929	A0A044UVG8	Yes
AELTPVILDVSNN	850997	A0A044UVG8	Yes
AIFPRDANGRFI	851066	A0A044UVG8	Yes
ANDNSEIAHEEPD	851162	A0A044UVG8	Yes
ANGRFIFPSGPD	851165	A0A044UVG8	Yes
ASNDTYEQKAKN	851262	A0A044UVG8	Yes
ASNSSQSMAQSTA	851264	A0A044UVG8	Yes
AVPGIRTQEACTSAK	851318	A0A044UVG8	Yes
AVPSSETINKSAK	851319	A0A044UVG8	Yes
CAGEMYSVDRDGYW	851346	A0A044UVG8	Yes
CGEKAFPVDANN	851391	A0A044UVG8	Yes
DEEDELSRLRYEA	851524	A0A044UVG8	Yes
DIKQFNKANVYDS	851628	A0A044UVG8	Yes
DLIDEVLKVPSDNTN	851675	A0A044UVG8	Yes
DSQGRFILPTNAC	851783	A0A044UVG8	Yes
EAVHDSSETAETRSI	851864	A0A044UVG8	Yes
EDDGISSKLKDL	851878	A0A044UVG8	Yes
EEAEIISNTKKQ	851904	A0A044UVG8	Yes
EENITQKNPTDE	851936	A0A044UVG8	Yes
EEYQYSLQWNDYYSR	851959	A0A044UVG8	Yes
EGYNIGANDNSEIA	851998	A0A044UVG8	Yes
EKLKADNITEAMNKL	852062	A0A044UVG8	Yes
ENFGGEKFDVIEQDT	852144	A0A044UVG8	Yes
ENGQPVFPTGVLGRP	852146	A0A044UVG8	Yes
EQGKPVVPYDA	852199	A0A044UVG8	Yes
ERAEKTAVPGIRTQE	852212	A0A044UVG8	Yes
FAVNSKAAESSAK	852362	A0A044UVG8	Yes
FESPKLTSNICKNLN	852399	A0A044UVG8	Yes
FKTSSILSEETDLN	852464	A0A044UVG8	Yes
FPSGPDGRPTAPIN	852505	A0A044UVG8	Yes
FPTGVLGRPIVPVDT	852507	A0A044UVG8	Yes
GDIAENFESPKLTSN	852630	A0A044UVG8	Yes
GDIKQQQQKQLQNA	852632	A0A044UVG8	Yes
GELITEKDVSPKMRE	852658	A0A044UVG8	Yes
GKEVSAKLNDFSGSK	852749	A0A044UVG8	Yes
GRPIVPVDTNGLAI	852889	A0A044UVG8	Yes
GSKDGKVQPELIL	852914	A0A044UVG8	Yes
HETLEDGELITEKDV	853032	A0A044UVG8	Yes
HGESDGYRYYIGCAG	853041	A0A044UVG8	Yes
IAHEEPDFSEYGTLA	853160	A0A044UVG8	Yes
ILDVSNNVVKTSGDI	853332	A0A044UVG8	Yes
ILPTNACGEKAF	853349	A0A044UVG8	Yes
KANVYDSTFAGHSLA	853570	A0A044UVG8	Yes
KCLIGGAVSSNIHLN	853580	A0A044UVG8	Yes
KERRNTDTEKSDVMK	853626	A0A044UVG8	Yes
KFDVIEQDTKENQSS	853634	A0A044UVG8	Yes
KFKENSNDADIRST	853644	A0A044UVG8	Yes
KITVDLEDDGIS	853695	A0A044UVG8	Yes
KLCGLKQHIDDD	853737	A0A044UVG8	Yes
KLNDFSGSKDGKVQ	853759	A0A044UVG8	Yes
KNPTDELEFITEE	853789	A0A044UVG8	Yes
KRKWEEDEEDEL	853846	A0A044UVG8	Yes
KRNSSDDSEVKGQAT	853847	A0A044UVG8	Yes
KVTVSNSATETEDIK	853913	A0A044UVG8	Yes
KYAPLPQQPNDSPEN	853922	A0A044UVG8	Yes
LEFITEEGYNIGAN	854011	A0A044UVG8	Yes
LESPKEFPSPPPSPM	854030	A0A044UVG8	Yes
LILELQQRIGGSNEN	854122	A0A044UVG8	Yes
LKVPSDNTNTSKLEK	854162	A0A044UVG8	Yes
LNLNTSLSHLADEEA	854234	A0A044UVG8	Yes
LSEETDLNLNTSLSH	854349	A0A044UVG8	Yes
MKLLKKVRPEDIDL	854556	A0A044UVG8	Yes
MPIFPFDTTTHL	854618	A0A044UVG8	Yes
MREIMVNYATSESEA	854649	A0A044UVG8	Yes
MRRARERSVDTSVD	854655	A0A044UVG8	Yes
MTPLTEEEYQYSLQW	854689	A0A044UVG8	Yes
MTVDVTERAEKTAVP	854694	A0A044UVG8	Yes
NAMSNYNREQLESDA	854721	A0A044UVG8	Yes
NDADIRSTVLSFD	854731	A0A044UVG8	Yes
NEILGKHDDKDE	854757	A0A044UVG8	Yes
NEMICIEENITQKN	854765	A0A044UVG8	Yes
NITEAMNKLKELRG	854835	A0A044UVG8	Yes
NIVIRESLNGDTSKS	854837	A0A044UVG8	Yes
NKLKELRGYIKSK	854848	A0A044UVG8	Yes
NLNEFQVDNQVFGKE	854868	A0A044UVG8	Yes
NTAEQKASNSSQ	854975	A0A044UVG8	Yes
NTNTSKLEKRETKIT	854983	A0A044UVG8	Yes
NVVKTSGDIAENFES	855017	A0A044UVG8	Yes
PENAGKLESPKEFPS	855081	A0A044UVG8	Yes
PPGWVYHGESDGYRY	855240	A0A044UVG8	Yes
PTFPVDENGQPVF	855332	A0A044UVG8	Yes
PVDANNMPIFPFD	855354	A0A044UVG8	Yes
PVMPLDEQGKP	855365	A0A044UVG8	Yes
QDTKENQSSDGNSTG	855412	A0A044UVG8	Yes
QHIDDDGDIKQ	855461	A0A044UVG8	Yes
QQKQLQNAMSNYNRE	855565	A0A044UVG8	Yes
QQPNDSPENAGKLES	855570	A0A044UVG8	Yes
QRIGGSNENALALLE	855592	A0A044UVG8	Yes
RGYIKSKVTVSNSA	855745	A0A044UVG8	Yes
RSIYNGGKTHSQ	855917	A0A044UVG8	Yes
SAKIDLVDRDVRRK	856010	A0A044UVG8	Yes
SATETEDIKQFNKAN	856022	A0A044UVG8	Yes
SDGPTLSGEVEKKA	856047	A0A044UVG8	Yes
SETAETRSIYNGG	856095	A0A044UVG8	Yes
SGEVEKKATLDPALK	856136	A0A044UVG8	Yes
SGIREGENFGGEKFD	856143	A0A044UVG8	Yes
SKLKDLTSDFNEITA	856209	A0A044UVG8	Yes
SKSLDSKIMEKLKRN	856223	A0A044UVG8	Yes
SLNGDTSKSLDSKIM	856254	A0A044UVG8	Yes
SMAQSTASNDTYE	856273	A0A044UVG8	Yes
SNTKKQTNDYKSDRT	856304	A0A044UVG8	Yes
SPFMAESEAEEKFKT	856315	A0A044UVG8	Yes
SSVGNSYESNIENE	856403	A0A044UVG8	Yes
STERDSNIVIRESLN	856412	A0A044UVG8	Yes
STFAGHSLADVPLPK	856413	A0A044UVG8	Yes
STVLSFDLIDEVLK	856433	A0A044UVG8	Yes
SVDRDGYWYMQDNSG	856440	A0A044UVG8	Yes
TINKSAKYAPLPQQ	856618	A0A044UVG8	Yes
TNDYKSDRTKKKKE	856690	A0A044UVG8	Yes
TQEACTSAKIDLVDR	856722	A0A044UVG8	Yes
VDEILLVDTSDS	856871	A0A044UVG8	Yes
VDNQVFGKEVSAKLN	856883	A0A044UVG8	Yes
VDTSDSSETDDSEDY	856889	A0A044UVG8	Yes
VMKKASHETLEDGEL	857060	A0A044UVG8	Yes
VRPEDIDLPPCVPP	857170	A0A044UVG8	Yes
YESNIENEILGKHDD	857427	A0A044UVG8	Yes
YRYYIGCAGEMYSVD	857556	A0A044UVG8	Yes
YSRYYKNTAEQKASN	857567	A0A044UVG8	Yes
YWYMQDNSGNFIPYT	857593	A0A044UVG8	Yes
GGGVRGPRVVERHQSACKDS	922256	P02671	Yes
FSARGHRPLDKKREEAPSLR	872181	P02675	Yes
DGFDFGDDPSDK	1309448	P02679	Yes
EALYLVCGERG	104759	P01326	Yes
VSRRSNFEFGRAR	71107	P02920	Yes
RFLCFGSEGGTYYIK	494089	P10155	Yes
SGYLVDSVAKTMD	696384	P46734	Yes
AQFRFQQEWFDDRLR	851207	A0A044QWA5	Yes
AYTTSDIIYKWDRTA	851341	A0A044QWA5	Yes
AYWSTYLGEMEQ	851343	A0A044QWA5	Yes
CELLDNYNPTVR	851379	A0A044QWA5	Yes
DELIDFNSLRMIDNN	851542	A0A044QWA5	Yes
DNNADPIWTFQEVSE	851715	A0A044QWA5	Yes
DQENKFIKLRSDGK	851737	A0A044QWA5	Yes
DVQECFIDFASYAYT	851817	A0A044QWA5	Yes
ECVPTSPTSYLNSPE	851874	A0A044QWA5	Yes
FQNERDGWYHMLDQE	852517	A0A044QWA5	Yes
IDFASYAYTTSDII	853189	A0A044QWA5	Yes
IIYKWDRTAVTIDKD	853305	A0A044QWA5	Yes
ISAFENKSCDSTTN	853444	A0A044QWA5	Yes
IWTFQEVSELIDVGQ	853541	A0A044QWA5	Yes
KSCDSTTNTGTYSC	853858	A0A044QWA5	Yes
LSCQMNLIRYPMDVQ	854348	A0A044QWA5	Yes
NKTRLNNVIENDL	854851	A0A044QWA5	Yes
NQSFELQEETTND	854933	A0A044QWA5	Yes
NSLRMIDNNADPIWT	854962	A0A044QWA5	Yes
NVIENDLLFSSGEC	855002	A0A044QWA5	Yes
PSGKMPNSDQKG	855304	A0A044QWA5	Yes
QEETTNDELIDFN	855420	A0A044QWA5	Yes
QEWFDDRLRYTDHSD	855431	A0A044QWA5	Yes
RTAVTIDKDAKNILP	855939	A0A044QWA5	Yes
SWISYWIDWKSTAA	856465	A0A044QWA5	Yes
VFIFASLIEYAIVNY	856924	A0A044QWA5	Yes
VNYVGIFDEHRE	857089	A0A044QWA5	Yes
WIPDTFFQNERDGW	857323	A0A044QWA5	Yes
TGYGSKTSLASS	696607	Q13099	Yes
TGKIPWILLPGR	116563	P23426	Yes
AKPTTTTGNAVAPSTLT	128264	P23421	Yes
SCGPPPDFDKSY	1072555	Q6JVM9	Yes
CFGKDLKRPGSSPMEV	6225	P0A3R5	Yes
QPSDDNWLNFDGTLL	911433	Q82122	Yes
GKAMYAPPIRG	434481	Q75760	Yes
HIGPGRAFYTTGEI	745234	Q75760	Yes
SLWNWFDITKWLWYIK	745647	Q75760	Yes
KVNGAPREDARPVPQ	923453	P22692	Yes
VSDYEMKLMDLDVEQ	119048	P12004	Yes
AVAKRLGWKQGDEE	851296	A0A044V1C1	Yes
CCSFDAIYELTNM	851359	A0A044V1C1	Yes
CRVYRWPDLQSHHEL	851446	A0A044V1C1	Yes
DDCRYCYESGQKDVC	851497	A0A044V1C1	Yes
EEESWSKKAIDSL	851915	A0A044V1C1	Yes
EVPYEERKFWATI	852321	A0A044V1C1	Yes
FSHYSDAVMMSKRDE	852540	A0A044V1C1	Yes
GFTDPTSNSSKICLG	852685	A0A044V1C1	Yes
GWKQGDEEESWSK	852974	A0A044V1C1	Yes
HELKAIDDCRYCYE	853027	A0A044V1C1	Yes
ISYFELNTRVGEQYK	853482	A0A044V1C1	Yes
LSQMGPPPNPIS	854372	A0A044V1C1	Yes
MKFENLLGQRGTAVA	854549	A0A044V1C1	Yes
MPCNIDFSHYSDAVM	854607	A0A044V1C1	Yes
NGVTTIEVPYEERK	854811	A0A044V1C1	Yes
NTRVGEQYKVSSPT	854985	A0A044V1C1	Yes
NVNRNQQIESTR	855006	A0A044V1C1	Yes
PDLQSHHELKAIDD	855065	A0A044V1C1	Yes
PPVLVPRYTEPPPQ	855261	A0A044V1C1	Yes
PTTVCKITNGI	855348	A0A044V1C1	Yes
PTVEIDGFTDP	855350	A0A044V1C1	Yes
QYKVSSPTVEIDG	855653	A0A044V1C1	Yes
SFVKGWGAEYQRQDV	856126	A0A044V1C1	Yes
YESGQKDVCINPYHY	857426	A0A044V1C1	Yes
THKVGTSFTFES	64045	P07144	Yes
LVKEEQATTIFQS	695415	P55017	Yes
ALKTELEDTLDSTATQQELR	2677	P35749	Yes
KEGTRMRAPDYTT	695052	P35968	Yes
ERSLSLLNCEEIKSQF	110837	P29965	Yes
EMYDADKLHSNEI	852131	A0A2K6VJ98	Yes
EQAPPEIEQYVK	852197	A0A2K6VJ98	Yes
KLHSNEIFKRRVRK	853744	A0A2K6VJ98	Yes
LFQTEISNIGVDAVL	854057	A0A2K6VJ98	Yes
NPMLQASSVEQAPAA	854924	A0A2K6VJ98	Yes
PLYRTLTPDVVHDII	855197	A0A2K6VJ98	Yes
PSRGEEVRKPP	855313	A0A2K6VJ98	Yes
RTHKVDTYKSTME	855944	A0A2K6VJ98	Yes
SENVESYGQKGVEQA	856084	A0A2K6VJ98	Yes
SSVEQAPAAAPL	856401	A0A2K6VJ98	Yes
STDGYESENVESYGQ	856410	A0A2K6VJ98	Yes
TPDVVHDIISINVEP	856707	A0A2K6VJ98	Yes
TYKSTMEMYDADKLH	856832	A0A2K6VJ98	Yes
YGQKGVEQAPPEIEQ	857449	A0A2K6VJ98	Yes
GRGDSVAYGLR	107427	G7P5W1	Yes
TKTQSSSFNTAKLIPNTALNEA	105548	P08780	Yes
LWSNGVLESDMIIPKSLAGPISQHN	621565	Q6TFL6	Yes
VSSAKEKSSPSA	696905	Q58F21	Yes
KQPQPRLRVKTPPPVTVP	33051	P68328	Yes
TPNLTTAHGAGS	65669	P68325	Yes
GADAASEALDPHAFHLLL	593444	P12824	Yes
GLATVKSRWSGSQ	694647	P04049	Yes
WRCVVYPGNGFVSASIFGFQ	73021	P68633	Yes
KIECVSAETTEDCI	767268	Q06AH7	Yes
VSTQSAKNPPGATVP	71163	P19598	Yes
PQNTSDSQKECTDGNKENCG	237880	P19599	Yes
EDNEKLRKPKH	1308532	P19597	Yes
DIQMTQSPSSLSASVGDRV	106341	P04431	Yes
DRVDLGTLRGYY	143675	P04439	Yes
ASMLSKHTAFSS	693936	O60312	Yes
IFRDGEEAGAYDGPRTADGIVSHLK	125098	P30101	Yes
HGNAEVHASFFDIGGS	136353	P13423	Yes
FGGSQNIFDSYLTER	852421	A0A044S6B8	Yes
MLQSQLMITYEKGK	854574	A0A044S6B8	Yes
NGCPETNIQQQYPN	854797	A0A044S6B8	Yes
NIQQQYPNINEAMLQ	854828	A0A044S6B8	Yes
PNINEAMLQSQLMIT	855210	A0A044S6B8	Yes
QNSSPEVKNRTGNGC	855538	A0A044S6B8	Yes
RFKFVTFGGSQNIFD	855721	A0A044S6B8	Yes
VKNRTGNGCPETNIQ	857017	A0A044S6B8	Yes
TSGTSGTSGTSPSSR	66242	P50495	Yes
VSDSLVDAGAVGPQGFVEED	742160	P13291	Yes
GSLLVQKGKLGDTIE	852920	A0A044UU92	Yes
KGKLGDTIELALGAK	853660	A0A044UU92	Yes
LIIRNLTVNDAVT	854120	A0A044UU92	Yes
QGDKKKPAAID	855447	A0A044UU92	Yes
SDRQFILKDGEITD	856060	A0A044UU92	Yes
TALKSDSDRQFIL	856499	A0A044UU92	Yes
TIELALGAKVLDVQA	856607	A0A044UU92	Yes
VMDFQATALKSDSDR	857056	A0A044UU92	Yes
VQASFPQKNDSEVMD	857142	A0A044UU92	Yes
LPKPPKPVSKMRMATPLLMQA	108530	P04233	Yes
SESQTLDKVYQM	118133	Q14790	Yes
TLNFNAEGEPELLMLANWR	141764	P00921	Yes
PDRKAAVSHWQQ	534778	P35222	Yes
MDKYRLSCLEEER	695451	P35228	Yes
LHRRLAGQFLEELRNPF	113606	Q63345	Yes
DVRTCSSSTSVI	694188	O60678	Yes
GMLATVAFNTFTDNVDQR	21293	P27759	Yes
EIQFVADEKDLA	852029	A0A044TL01	Yes
FFPDYITVDGSE	852409	A0A044TL01	Yes
LVIKRQGNCVRVA	854428	A0A044TL01	Yes
TKTSLRDVENIVMLE	856652	A0A044TL01	Yes
TTACPLYKNTAGK	856762	A0A044TL01	Yes
YKNTAGKYRTTSGRK	857485	A0A044TL01	Yes
PDSDPQIPPPYVEPTAPQVL	47201	P14076	Yes
THLSYKPGKGDE	79657	P03277	Yes
DQVDVKDCANNEIKKVMVDGCHGS	9918	Q00855	Yes
IETGKKPNIWYSLNGKIRAV	194931	P23504	Yes
YGCKAMTGECDGTTYLCKFVQLTDD	73979	P23502	Yes
EFMKEADKEAY	78370	P32022	Yes
YVRFDLELTFVITST	76395	P03313	Yes
DSSNDVADRVKWKPS	548883	P48039	Yes
EITVMSSEVLPSTNQEYI	558247	P03316	Yes
GREKFTIRPHYGKEI	104816	P03315	Yes
WNGSGSGGGGG	696982	Q16584	Yes
AGSPGAQGPVGPQ	851047	A0A044SAV6	Yes
AGSSGGSGMPGA	851049	A0A044SAV6	Yes
DGLPGHPGMPG	851592	A0A044SAV6	Yes
DTSNRCPPGPPGRAG	851799	A0A044SAV6	Yes
EGIRGVPGASGEPGP	851987	A0A044SAV6	Yes
EPGVPGIAVPIESVK	852178	A0A044SAV6	Yes
IAVPIESVKDYGSCR	853177	A0A044SAV6	Yes
IGPKGFMGAPGNAGS	853262	A0A044SAV6	Yes
IWMELQGARMIQQT	853540	A0A044SAV6	Yes
LPGPPGEPGVPGIAV	854259	A0A044SAV6	Yes
MGAPGNAGSPGAQGP	854512	A0A044SAV6	Yes
MGYPGPPGAPGLQGT	854519	A0A044SAV6	Yes
NGETGPVGKEGP	854800	A0A044SAV6	Yes
NPKCNCDTSNRCPPG	854920	A0A044SAV6	Yes
PGASGEPGPRGPIGP	855108	A0A044SAV6	Yes
PGMPGPVGQSGDNGE	855123	A0A044SAV6	Yes
PGPPGHMGYPGPPGA	855132	A0A044SAV6	Yes
QGEPGQSGQRGYAGS	855449	A0A044SAV6	Yes
QGPVGPQGEPGQSGQ	855457	A0A044SAV6	Yes
QGTPGNDGLPGH	855459	A0A044SAV6	Yes
SCRVCPPGPPGHMG	856034	A0A044SAV6	Yes
SGQRGYAGSSGGSG	856156	A0A044SAV6	Yes
VGPPGREGIRGVPGA	856951	A0A044SAV6	Yes
VGQSGDNGETGPVGK	856955	A0A044SAV6	Yes
EEIKKTTLASA	694234	Q7Z569	Yes
DTGILDSIGRFFGGD	535434	P02686	Yes
KEAIPMAVEMAKSQ	30292	Q07932	Yes
VPYVKRVKTWRMHLFTGI	134264	P02730	Yes
YLEERRVKEVVK	141787	P08238	Yes
LAEMYGGGESDKD	695148	Q9Y6N8	Yes
KTKNADDDKGDKDKD	33736	P17503	Yes
WDGQRGYKNLFDATLDAL	111945	P52407	Yes
AEYYNKQYLEQTRAELDT	112901	P06345	Yes
GTHPSSSAGLKNDLLEN	22691	P03485	Yes
KDMTKEFFKNKSETW	114430	P21427	Yes
LAKGEKANVLIGQGD	504103	P21428	Yes
APFAVHKTDADN	851185	A0A2K6WB53	Yes
CATSDDEPKGPKVTD	851353	A0A2K6WB53	Yes
DKPLKDITIANVE	851664	A0A2K6WB53	Yes
EYVAIDAPFAVHKTD	852346	A0A2K6WB53	Yes
GEKFADENFKIKHYG	852653	A0A2K6WB53	Yes
GGKSIYGEKFAD	852694	A0A2K6WB53	Yes
GKTVPETVKNFIQL	852772	A0A2K6WB53	Yes
IIKDFMVQGGDFIN	853290	A0A2K6WB53	Yes
INGDGTGGKSIYGE	853373	A0A2K6WB53	Yes
KTTQPGDKPLKDI	853896	A0A2K6WB53	Yes
LCVMNICATSDDEPK	853986	A0A2K6WB53	Yes
LDGRHVVFGKVLEG	853995	A0A2K6WB53	Yes
QLSKNTKGEGYIGSK	855514	A0A2K6WB53	Yes
RKMENTKTTQPGDK	855795	A0A2K6WB53	Yes
VQGGDFINGDGTGG	857145	A0A2K6WB53	Yes
VSMANAGPDSNGSQF	857190	A0A2K6WB53	Yes
TKDQVANSAFVERLRKHGLEVIYMI	240931	P07900	Yes
VGGGGGGAGIG	696793	P17342	Yes
SDHSRNGFDTDS	138034	P15260	Yes
ALNVSLCCGSEAITE	851135	A0A044QU24	Yes
DEDDRKTQMLQICLQ	851522	A0A044QU24	Yes
DRFQTSSQSGDYAQF	851756	A0A044QU24	Yes
DTLNIRSYGRLWVPD	851795	A0A044QU24	Yes
EFKMQAHCDIDYSNF	851968	A0A044QU24	Yes
ELAHHKYQVLEDC	852080	A0A044QU24	Yes
FNEWKTDTLNIRSYG	852486	A0A044QU24	Yes
HCDIDYSNFPDDDKN	853005	A0A044QU24	Yes
ITEMDGTSAKDYHQD	853493	A0A044QU24	Yes
LCKFASNVTDVEELA	853977	A0A044QU24	Yes
NVTGRLEFKMQAHCD	855015	A0A044QU24	Yes
PTVAAGETLDAEI	855349	A0A044QU24	Yes
RRMKWDFNEWKTD	855897	A0A044QU24	Yes
SQDANKMQGKANAI	856326	A0A044QU24	Yes
SYGRLWVPDINSDRF	856469	A0A044QU24	Yes
TIKILPDEDDRKTQ	856614	A0A044QU24	Yes
TSAKDYHQDWLQIHT	856738	A0A044QU24	Yes
VAKNNGNVTGRLEFK	856851	A0A044QU24	Yes
VPDINSDRFQTSSQS	857104	A0A044QU24	Yes
WHVRDATIKILPDED	857320	A0A044QU24	Yes
YQVLEDCLYYKLSQD	857544	A0A044QU24	Yes
YYLAQGEEGLDL	857597	A0A044QU24	Yes
DIYPSCKISNTCPPD	189053	P03105	Yes
TLKIPSVHFGSPSGS	149980	P03103	Yes
KEVDRLEDELVNEKEKYKSI	519749	Q25456	Yes
GKQYWLITAFHAK	531920	P37173	Yes
GGAGSGGAGGTS	694589	Q9BY07	Yes
FGNDGSNFGGGG	694424	Q32P51	Yes
ERIQWVGDPHRK	116704	P10522	Yes
FLGELTSSEVATEV	114207	P10523	Yes
FSVPSSKLSGKK	694492	Q12879	Yes
YKTCPAGKNLCYKMF	742219	P60301	Yes
AEAEKQRAAEATKV	195005	Q26907	Yes
ATKVAEAEKQKAAE	195009	Q26907	Yes
QRAAEATKVAEAEK	195051	Q26907	Yes
SSEERETEISLKDST	60968	O75475	Yes
IHNDVEAWIDRYKYYP	158837	P14335	Yes
TIDVPSNCHTHEGGQLHCT	106908	P79017	Yes
YRYYLKPLCKKA	858456	P24605	Yes
VFDSFNSLTWSNAA	912892	P46590	Yes
NIVKYRSLYIKAPGI	653624	Q02307	Yes
ALIENYTDVFDDTQVEMIDEVTN	79151	P05991	Yes
TTTYTASARGDLAHLTTTHARHLP	66892	P03311	Yes
PGPKATKPNDQTLKE	855130	A0A044V9F9	Yes
RVFEDHPTVIHGEAQ	855957	A0A044V9F9	Yes
NSPSTTPPTVT	695597	Q86SQ4	Yes
AAFMSENSTPNEP	850930	A0A044U0M2	Yes
ALLDGVTTPATGFG	851127	A0A044U0M2	Yes
EETTDTGTSKPTA	851954	A0A044U0M2	Yes
EKHDKITSDSYPVPV	852051	A0A044U0M2	Yes
GEGKNGNFGDNSPKQ	852648	A0A044U0M2	Yes
GSFYVPPEKLTEI	852912	A0A044U0M2	Yes
GSSPRKEETTDTG	852928	A0A044U0M2	Yes
GTSKPTALLDGVT	852955	A0A044U0M2	Yes
IAKVQPGEGKNGNFG	853164	A0A044U0M2	Yes
IGYTWPHEGVEESIA	853270	A0A044U0M2	Yes
IYQDEDGSFYVPPE	853553	A0A044U0M2	Yes
LHQFYQSPAVEDIES	854105	A0A044U0M2	Yes
NEMIRHPSNNPHE	854767	A0A044U0M2	Yes
NFGDNSPKQTNADDL	854792	A0A044U0M2	Yes
NSTPNEPPIRLYPA	854969	A0A044U0M2	Yes
PAISGKNEMIRHP	855041	A0A044U0M2	Yes
PKQTNADDLLLGDEN	855182	A0A044U0M2	Yes
PPIRLYPAISGKNE	855244	A0A044U0M2	Yes
PSNNPHEKHDKITSD	855311	A0A044U0M2	Yes
SPAVEDIESAGAWYL	856308	A0A044U0M2	Yes
TSDSYPVPVLKEIAK	856742	A0A044U0M2	Yes
VPVLKEIAKVQPGEG	857132	A0A044U0M2	Yes
GTQFTFDSWNYSFEDNYS	22793	Q9QUI6	Yes
LGDKFPDFQAETNE	854073	A0A044SIU8	Yes
MSKGILLGDKFPD	854664	A0A044SIU8	Yes
DTKLMDVKLCDLRSW	851792	A0A044R077	Yes
LFYEEIPASAA	854065	A0A044R077	Yes
PFVPPLPPGTKIHND	855104	A0A044R077	Yes
PPGTKIHNDLYWDVY	855238	A0A044R077	Yes
SRFEIGVQDKEYNPR	856344	A0A044R077	Yes
VKSFYRFEHYYFDH	857024	A0A044R077	Yes
VQDKEYNPRVHGPYC	857143	A0A044R077	Yes
YLLGIVLFYEEI	857500	A0A044R077	Yes
CRNDEGGRQVA	851445	A0A044QSA2	Yes
CRYEILDGGPSGQ	851447	A0A044QSA2	Yes
DGCALDKYLLNNLE	851574	A0A044QSA2	Yes
DGNGDKVELLNAD	851593	A0A044QSA2	Yes
DLNTLDINEEFTPL	851684	A0A044QSA2	Yes
FYQCQISITIKEPN	852591	A0A044QSA2	Yes
GAAAASRQVAA	852592	A0A044QSA2	Yes
HSCFVDDGNGDK	853107	A0A044QSA2	Yes
LEYPTDLMAGQEAHV	854036	A0A044QSA2	Yes
NNNNNSNSNRI	854902	A0A044QSA2	Yes
PNSECARPQCAEPQG	855215	A0A044QSA2	Yes
QEYNNKYINNNN	855433	A0A044QSA2	Yes
QPVQFATIGQPVYHK	855557	A0A044QSA2	Yes
RPQCAEPQGFGAVRS	855867	A0A044QSA2	Yes
SITIKEPNSECARPQ	856194	A0A044QSA2	Yes
TAFATQIVPMPVCRY	856484	A0A044QSA2	Yes
TFCAVVHSCFVDDGN	856556	A0A044QSA2	Yes
TIGQPVYHKWTCDSE	856610	A0A044QSA2	Yes
TVSAQLEVSEMTTA	856811	A0A044QSA2	Yes
VELLNADGCALDKYL	856909	A0A044QSA2	Yes
VRSRNGGAAAA	857175	A0A044QSA2	Yes
VVDVRTDLNTLDINE	857249	A0A044QSA2	Yes
YMEADKTVSAQLEVS	857508	A0A044QSA2	Yes
YRIQCFYMEADKTVS	857548	A0A044QSA2	Yes
YLGYLEQLLRLKKYKVP	858453	P02662	Yes
YEELVLALRSE	910662	Q8NBP7	Yes
SSPGRGGGGGGR	696506	O14512	Yes
YGASSRATGIPDR	107013	P01620	Yes
VIFQTPLIKNP	138068	P02710	Yes
YDGTKVSISPESDRPDLST	121075	P02711	Yes
ANDEYFIRKPAG	922162	P02712	Yes
ELDQENEAALENGIKNEENT	12994	P43243	Yes
RRITRPRQIPLCTGV	423496	P16783	Yes
WRSTQDSFNNG	105601	Q96385	Yes
SGSFKLNKKASSVET	173196	Q02539	Yes
WVCTTFHTSGYDTQA	558520	P00711	Yes
WDEGIIKSTIVEAAK	72295	P07298	Yes
YSTPWRYLDFNALNLFFSPL	75905	P07299	Yes
MYELANIVNEILRYL	870874	O93523	Yes
IPSIQDAATPYHPPATPNNM	741563	P36318	Yes
RKRIHIGPGRAFYT	780125	P05877	Yes
LVPEVNASDPLA	534745	Q83884	Yes
AAPKSVRYYPDD	850949	A0A158N7T4	Yes
DPLFPPLPDYEPG	851726	A0A158N7T4	Yes
RYYPDDDPLFP	855996	A0A158N7T4	Yes
SGDSDSPRNRNRAAP	856133	A0A158N7T4	Yes
HKSAIVTLTYDSEWQRDQ	110284	P03120	Yes
YSKISEYRHYCYSLYGTTLE	153907	P03126	Yes
EDVRLTQETFAPLKA	174084	Q9NJQ6	Yes
EVDGQQLAQSQAICRYLAKT	174101	Q9NJQ6	Yes
PYNVKQIKTTNA	695943	O15056	Yes
KWFKTNAPNGVDEKIRI	34295	P48501	Yes
SSNAGGGGGGA	696504	Q06945	Yes
QEEDGCSCRFPEE	695989	Q07011	Yes
ECTGLAWEWWR	11269	P13128	Yes
LKLKSIVSWAKKVL	36940	P21654	Yes
QTTPEEKPAEP	78255	Q39967	Yes
PMMHFGNDWEDRY	228613	P04273	Yes
EGGPSQIGDALGFAVR	151161	P04275	Yes
VVCAMIEGAQGALERE	97762	O96870	Yes
GSTMMQTKTFSSSSSSKKMG	22545	P53814	Yes
GIMQLKSEIKQVE	694639	P46020	Yes
SQSAPYIEQAQAIAQQFKDK	60545	Q81487	Yes
TPVYKLDISEATQVEQHH	65808	Q05320	Yes
LPRLIAFTSEHSHFSLKKGA	922892	Q05329	Yes
DNEERMSRLSKVAPVIKARMMEY	947223	Q05329	Yes
GVAEHGDGYPFDGKDGL	766933	P14780	Yes
TSKLDAAYKLAYKSAEGATP	66283	P22286	Yes
LEAKICHQIEYYFGDFNL	133877	P32067	Yes
IGGRVHFFRDISPIG	114407	P36760	Yes
NVDPNANPNVDPNAN	756412	P02893	Yes
IPKDRRSTGKSWGKPGY	79576	P26660	Yes
YLIKRRKFPPALPP	74705	P26661	Yes
STNTSNKSDTNM	696530	O43318	Yes
EYLDMVLNETLRL	95373	P04800	Yes
TDLLAGGKDDVK	63195	P12060	Yes
VDLFIVVDHGMFMKY	858091	P85420	Yes
YKMFPEVKEKGMA	119410	P48320	Yes
CPKYCAIDGGVFFED	851431	A0A044V9C9	Yes
PPCKPCPPGPPG	855220	A0A044V9C9	Yes
HFGNDYEDRYYR	229994	P23907	Yes
SDIEQEANNMITEML	540266	Q2A069	Yes
TPPQPRKATKSKASTAKPAP	742072	Q89730	Yes
IVERETRGQSENPLWHALRR	114865	P52448	Yes
SITTANPSSFNKY	133697	P18640	Yes
LEDRSTQASLEEAILR	35413	P69484	Yes
HGRLVTLKDIVLDLQP	153837	P04020	Yes
LKKKDFELNALNARIEDEQALGSQL	122839	P12883	Yes
MKLKKPVAFSD	833989	P00734	Yes
VKDPTEYTGPESY	696814	Q14571	Yes
KSVSFYTRKDGQ	536574	P49768	Yes
EDSGSNGKKITCECTKPDS	11438	Q25976	Yes
NSGCFRHLDEREECKCLL	45817	Q25976	Yes
CAFRSQLETPETL	693998	P20333	Yes
TTAFQTQVVPMPVCR	856763	A0A044QZV7	Yes
AALADLQKNPDLI	850940	A0A044V420	Yes
AFGYVNETNSTL	851018	A0A044V420	Yes
[truncated: 2,392 more rows]
