# Supplementary material for: BCEPS: A Web Server to Predict Linear B Cell Epitopes with Enhanced Immunogenicity and Cross-Reactivity
Source: Cells. 2021 Oct 14;10(10):2744. doi: 10.3390/cells10102744 (PMC8534968; doi:10.3390/cells10102744)
Supplement: Supplementary file 1 [file cells-10-02744-s001.zip › Supplementary_file_3.xls]

## Sheet: Hoja1
IDED1246 test dataset
Sequence	Epitope_ID	UNIPROT_ID	Epitope
WSIQNCYDMKTTC	76957	SRC300	Yes
YSKAFTGTDATANGEQ	77000	AAK58102	Yes
TDWDVKGGGSPLYRHGD	77103	AAA96965	Yes
LSHNPGASALLTHTPLPRGIGY	77198	CAB06746	Yes
TGLRNGITNKVNSVIEK	77209	BAA02770	Yes
EVKKKSDSENHTKFTS	77235	P11311	Yes
NALSFTNKDVVGVGRL	77236	P11311	Yes
MENTRATKMMIIKPG	77259	P06725	Yes
PEADQDPPFKFPDEEGACQP	77264	P04626	Yes
VGGLGGYMLGSAMSQKES	77267	P04925	Yes
KKITYYKTKNDQPRKD	77281	P13726	Yes
KITYKKTAKTNQVPVRKD	77282	P13726	Yes
GKLDIDPHVFRKFPDPID	77323	P03437	Yes
DHRTPHDEWSKKIGRAD	77335	Q80DL0	Yes
ENIEGNGGPGTRDHIK	77350	P15494	Yes
KLGQCIENPDPQVNMYGCE	77363	O96555	Yes
HQCNSGCFRQG	77365	P04933	Yes
HQCQNSCHLERECLNEKCCKSFD	77366	P04933	Yes
LNQCNENNGGADCDSGSNGKICT	77367	P04933	Yes
QHQCQNSLERCLADCCKDSYFDS	77368	P04933	Yes
GSNADSKKNTAGT	77380	P17739	Yes
HGYRWRLNNKKSD	77408	P00704	Yes
EASEKGYCCSQSHG	77425	P29965	Yes
TTKKGDRRYGYTTTGIGYQY	77444	P59594	Yes
DNRWWRLKIDGNNAVR	77449	P00698	Yes
QRNTGYDGRPSL	77451	P00698	Yes
ENIGDESYRGSKPED	77461	P07766	Yes
DEKIMIDIQKEDDDIQQ	77476	P15260	Yes
KYGVKNSEWDSSWRKS	77477	P15260	Yes
IASLNTDWPKEDKQYICSPGNNNN	77482	P03472	Yes
PNDPTYPGNIIASNTWK	77486	P03472	Yes
PNNNSIASSNTWK	77487	P03472	Yes
KEAFKNKYDGKMRQHHKE	77490	P00644	Yes
TALEPTYNQSCTSKAVIKG	77491	P13664	Yes
RFIPENQRTYSLKIAGWHGP	77498	Q69091	Yes
KTKDLVQQYAVELDEIKNASEGSTK	77520	P14013	Yes
GLSPCKDGGSPWPP	77533	P03950	Yes
DEADFYNDWFEN	77601	Q03332	Yes
DRYFTYPNDESYFE	77603	Q03332	Yes
PDFYGDPLENRSLENTNDHPWTVP	77654	NP_004045	Yes
YIVDDVNCTYPGRCH	77675	1AHO_A	Yes
HRKSNVKIKSE	77738	1A9V_A	Yes
KECPCEPENCV	77741	Q9TY14	Yes
KDCPCDPEKCV	77742	Q9BIM8	Yes
MRRPQQQARLNVMQQP	77763	P11231	Yes
GDLIAYKQTYTNGSKSYTLR	78577	ACI16087	Yes
AFGRRGPEQTKKKKTDEAQP	78897	AAP33707	Yes
LVDKNTGCKYAIVWPLPNKRCS	80118	P01495	Yes
NMNIYQSGATNFTT	97149	ACJ65710	Yes
HGSEPQNTKGDCHYMKCIKY	98656	P49278	Yes
FKGRAKKRAVFGE	99075	ACI46936	Yes
DERTTVYFSRKWLKPQ	101450	Q05329	Yes
HEGQRQKKDPDD	102275	AAA47826	Yes
SFNLEFNSIKDRDTHRGR	102990	P10845	Yes
LELAEYLYNIIDFLIEEIERLGQDL	104376	Q05683	Yes
GVTQNGGSNTKSGSESL	104697	P03437	Yes
LKVKAGAKIWR	110525	BAC77233	Yes
QHFTVSTPLHKP	114178	P04626	Yes
LAANDTNSNSTEYNT	114248	ACV84007	Yes
FTNMFRRQVSLLTHQ	115021	P00451	Yes
GQKTGYSRNGRDHSYQEE	116228	Q63345	Yes
EGNVVHVTEKGIDNHREAKNKKE	116658	P03303	Yes
RQQHFVSSKKISN	116659	P00533	Yes
MGGWSSHQLDHGGLLSTNRQSG	118240	Q2EID8	Yes
VKKQPQDERECGD	122063	P04933	Yes
IEYIERFGFEK	124949	BAD92444	Yes
ETKAQRGALQSLLGTQLPPR	127518	P40225	Yes
PHIQNSVDMTDAVKDPQ	128165	P08067	Yes
NFKVEKGEDAPTKEIDK	130703	ADF55979	Yes
TNFGEDPEIDK	130704	ADF55979	Yes
VYQRIKPHQGQHIGWK	131326	P15692	Yes
ENLPQNGRQGPNTS	131808	Q03405	Yes
PQRSRNFVRNKQL	132127	P04275	Yes
HLKDFPILPGEIFKSWYLTENIQR	132128	3CDZ_A	Yes
EGLIEDGHWDLLFLR	132769	O14763	Yes
KFKVVKIQPKN	132955	AAB58782	Yes
YRITSPKEAVPKQMDDK	134284	P13500	Yes
LMISRNGSMHNHYQS	135616	1ADQ_A	Yes
DNGSNGTDVQIR	135870	P00698	Yes
HGYRWRLTNKKISDG	135871	P00698	Yes
QTNRNDYGKTPSL	136908	P00700	Yes
ENTDSDLQINRWWRAWVR	136911	P00698	Yes
QTNRNTDGYGKTPL	136913	2IFF_Y	Yes
QTRNTDGSTYNDGRPPSL	137489	P00698	Yes
DNGYSNGNKGTDVQIR	137588	P00698	Yes
ENTDSDQINRWWRLIDNNAWVRK	137589	P00698	Yes
MNDEKQLQQQKE	138119	BAG70305	Yes
RQDETENAYNKT	138120	BAG70305	Yes
SPHDVGKSVDQESQEE	139651	P08306	Yes
LGNYRWWKLNTNKKSGG	140437	P00703	Yes
FERNTDDNVARNRK	140631	P00698	Yes
KFENNRNTDVANR	140632	P00698	Yes
SPHDWVGSVDQESQEKE	142360	P08306	Yes
YLARGAPGAQITYPR	142361	P0A334	Yes
IDKSEGRFHVLK	142366	P07550	Yes
ARSLRQEQFNDENTMQFVSS	142369	P01584	Yes
HGDNYRWRLTNKKSDG	143263	P00698	Yes
SSQYSTSGESRE	143276	O14786	Yes
TYPQFNPHFENASR	143277	O60462	Yes
VKSISKLWSSVLESSDSRR	143278	P10300	Yes
AYDGKDYDTAAQIS	144150	P13747	Yes
CPTMGEGCGLGK	144834	AAM70028	Yes
TSGDNRNTTGIGYQY	144838	P59594	Yes
RYQEVPSRAPIRQIDVVNYDP	144840	3EZJ_A	Yes
ENRNTDDQVARNR	145019	P00698	Yes
HGNYRWWRLTNKKSDGN	145020	P00698	Yes
HGNYRWWRNLNTNKKISDGNA	145021	P00698	Yes
KQTYNDGRNNIPCSALS	145023	P00698	Yes
RWWRLDGNNAVRK	145026	P00698	Yes
ELDDDEGMNERKSGLYLTGDNIH	145027	P01589	Yes
QFPGIRPEPKF	145029	Q5SHQ8	Yes
LGYACHLADACKRR	146703	P61626	Yes
ERIFPKMDQKVDVELGKS	146712	P01731	Yes
SMSLQPKHMLLLTDEATKHKET	148536	P20701	Yes
KESDDNNWKKLFGTSGKTI	149181	P00533	Yes
DYELKLNYRYFA	149182	AAB21461	Yes
EYDERDPNWTMQAWGLIG	149183	P05362	Yes
RTKRYHERNKFDIFIEKYNKQERN	149186	P16473	Yes
TIRITPFVAKEATLIIYRP	149188	P07550	Yes
YLLYEAGLGLFRVR	149190	Q9YDF8	Yes
VCSLQNWKYFSDHDASLGNIPK	149192	P46531	Yes
HDYPFTDRVVAVKEEMAQGEIMPN	149210	P0AEX9	Yes
SEKFPQLVCWQATPITDC	149215	P56817	Yes
PICFCCKCGMCC	149581	P81172	Yes
HDRNDFFYQQSWQ	150790	Q9Y5Y6	Yes
TNEEAAEDRLPRGS	150815	P12493	Yes
RHQKEPPFWMR	150954	NP_789739	Yes
VAPAQPRDLRATEARKPFD	150956	P27416	Yes
NRTDRGVSIPY	151550	AAV64877	Yes
EERHDEWANRFLGMKNVFDDP	151551	P43214	Yes
FVNERTPKTTSISLYQE	151553	ABI63346	Yes
EFEVDLSKVTSKC	151556	NP_005901	Yes
HNRSSDGVLPYT	151561	CAH04989	Yes
AHLLSLVDVMQRYLTSEMHGAR	151562	P04275	Yes
GDLQVRHKQKIVAPVKQTL	151582	CAC22211	Yes
VLEDAPGLKWK	152237	ABA25784	Yes
HPFIEEDDQACMKYEDQSPKAQLRR	153562	P36894	Yes
RRSSSRYHYRVDGLI	158563	P00519	Yes
SIQHVEYDPTIEDSYQEY	158564	P01112	Yes
PFQLKDDAKHVKHL	158566	P20701	Yes
YKKRTEDGHHSEDTRRYESKAH	158567	Q15465	Yes
ENNSKRNDGVQAF	158568	P42212	Yes
PEDQKDPPFPKACQPCP	158642	P04626	Yes
ERVYQYSKTGEMYY	158643	P10747	Yes
FMYKMRIKPHQGQHIGE	158644	P15692	Yes
PRQQHSSKKISN	158645	P00533	Yes
TCGGEVDLFRVRVEECFRY	158646	P01344	Yes
PQAVPTGIPASYPSQSRAL	158647	Q99M75	Yes
EQEDSLPDSVQGWRTHREVPGTQ	159262	P04626	Yes
HPLYDHTKKFHYRKWK	159263	P07288	Yes
ELDDDMNLYIHMTHGKTR	159264	P01589	Yes
DKALFLSNRQIRISTY	159265	P04616	Yes
DAYTKLLEQVLEGEINNSCEE	159266	P40933	Yes
QREHKVTKYDSNMRSGKFLTDISR	159267	Q80UL9	Yes
VKEMHLQIMQYL	159268	O15151	Yes
ENTDDQINRWWRINNAWVR	161175	P00698	Yes
PDREASRDAISDCSTCFVSQ	161176	Q8NBP7	Yes
QWNRPYGPTGTNPPGW	161193	AAB02127	Yes
KRHGDNYRWRLNTNKKISDGN	161197	P00698	Yes
ENLPQNGRGPNTS	161753	Q03405	Yes
DRKQKIERYSTHERNKFDFIETKD	161754	P16473	Yes
LFEVKVKPGQVAVIHGD	161755	Q38B90	Yes
LFEVQKVKCNPGQVAVIHG	161756	Q38B90	Yes
QSGFVYEVQRPQLEPSCNKHFF	161757	Q38B90	Yes
HVFNPSDWGDR	161758	Q04756	Yes
SRKYIPYTLSFNDHNR	161759	Q04756	Yes
ISEDGHDLLFLRT	161760	O14763	Yes
CVLVTQACRIKQIMP	164067	P35961	Yes
CVTQACPIGDIQIMAPP	164070	P35961	Yes
IWVASGGDEISFYKMEGDMR	164071	P35961	Yes
RQKQSVRTKQAERAYGT	164072	P01901	Yes
ATSGGDPEIVTYRKNMGD	164073	P04578	Yes
CKVTQRKQIMP	164074	P04578	Yes
CVLVTAPRKQIKMYAP	164076	P04578	Yes
EQHLQLWGKQLRDNHIVIKQ	164078	P04578	Yes
EQHLQLWGKQLRMDNSHIEVIKQ	164079	P04578	Yes
HLQLTWGKQARHVIKQ	164080	P04578	Yes
IKQRNSHHQLTWGKQLAR	164081	P04578	Yes
ALGPAATEETA	164082	P04591	Yes
RKAQTAHQAYTEW	164083	P01892	Yes
SNSYEQRGGRQTESHNL	164090	P56199	Yes
VSKIESDQLSPGSSPSGGKLQNQK	164092	P01730	Yes
RNKAQTRAGTRGYNEIRKVQ	164093	P30443	Yes
VLPTALIRIINVGRM	164094	Q1PHM6	Yes
RQKEPPFLWMR	164096	NP_789739	Yes
LPRPGHKEEFKEDELGDRM	164097	Q14116	Yes
CVLVTTEIRKQIKMYAP	164098	Q75760	Yes
LGGKAKTWSGEKYNGWGGGSSG	164103	1KXQ_A	Yes
NPWQGGASGEYVGLEHNVNEVNW	164104	1KXQ_A	Yes
YPYWPGDKKSEFGEGPR	164105	1KXQ_A	Yes
GKFKVVKIRQPKLN	164441	NP_739583	Yes
SSPNKGSSYPKSKSVNET	164527	AAD17229	Yes
ATLRVQPENPKK	167191	NP_739583	Yes
KFKIVKEIREEKDPGLKLNW	173902	P07564	Yes
KFSIDKEMKKETNSVNLTLH	173903	ABD17411	Yes
SFKLEKEVQKEEKPLKLSW	173904	Q9II01	Yes
TFVLKKEVEKKKLKINW	173905	Q98UK6	Yes
TNQYLKGTTPQEILGTLKEK	173906	Q689G3	Yes
NNKSSQSSQEKSTTVN	173907	P03135	Yes
EDRSRGRTQYDYY	174338	P16311	Yes
EDRQRGRAQYDYY	174340	P08176	Yes
CVLVTQACRKQIMP	174342	P04578	Yes
NASGGDPIVTYNPRVGKTRGGDM	174343	P04578	Yes
VTAMSSVEVKPDGEKR	174344	AAF61130	Yes
TNQPTEPMFYKDNHGNIDNKN	174350	Q7KQK5	Yes
KRSGYGQILWTN	174355	Q0PKZ5	Yes
EDREDKPEGSP	175435	1NFD_B	Yes
EGSDTGEPSHPSQPWRL	175437	Q9NPF7	Yes
QRYRVRIRFTTPFNFSVFTLSAHV	175674	P0A366	Yes
EDRNTKWPEGSP	175675	1NFD_B	Yes
VYKQMQPIPDGSD	176780	P10845	Yes
VMKPFSSQEKGVTQGRLPVAGE	176781	P17763	Yes
YTGGSSWYKSGSKENLVL	176782	P03435	Yes
LFWKYYPWRPRGQWRAQ	176784	NP_000151	Yes
RKISQRTIVAKI	176786	P13500	Yes
HKDSHGRQPESGRR	176787	P08514	Yes
RTLGPSQEETQPESGRR	176788	P08514	Yes
PSCLMDRHDQEVAERL	176789	P01562	Yes
SRSYTSHGDRDHKKKQYRW	176793	Q26966	Yes
PRPNNNISIASSLNTDWPK	177387	P03472	Yes
PNDPGNISIASNTWK	177388	P03472	Yes
YNVSQTDGDDNNKF	177393	CAA02071	Yes
PQRSRNFVRKQL	177399	P04275	Yes
KSYIRTSLRENHL	177400	P06213	Yes
RYWWKLKISGGNNK	177401	P00703	Yes
PIVTQKKLLKFRE	177402	P35225	Yes
EEDPRYTYFNQQCERKNEL	177573	P10646	Yes
YDPHPCHNPTSHD	177574	Q15303	Yes
MLKEPEFFEVFKNS	177575	AAB98602	Yes
MLKNKDEPEFFEVFKS	177576	AAB98602	Yes
SEKQDEQEKNN	178104	P01584	Yes
SPREERDIDCTCFS	178105	Q8NBP7	Yes
TKYFKLNCTDHEVGSLPI	178108	ACA33493	Yes
TKSHFKNTDHEGSLP	178109	ACN29380	Yes
NNESNNTSSSKRSNNS	178379	ABO20957	Yes
KVSWKSHPTTDQSLQKDAG	179938	AAD17229	Yes
LTQDKEGIPQRLLRGGMPSNIQK	179939	P0CG48	Yes
WALHSTAVKIDYGYEE	179940	Q9H7E2	Yes
FTNQESTDYLQLKMTVDPQW	179941	P00749	Yes
ENTDSDQINWWRLDNAWVR	180307	P00698	Yes
GVSAWTNGLNGDRALHKD	180309	ABU50586	Yes
KNKLNEYNKYRALKNNNAHNSL	180310	O15455	Yes
SDKAFKNVKTQVEDI	180311	O15455	Yes
TGQRTRNALSPQPRNDDE	180312	O15455	Yes
NEPLHAPNVDY	180313	P00175	Yes
KVSESDNAKSGGDIRDGGSRGGD	180314	AFJ93260	Yes
DVNCTFPYRGPGRCH	180315	P01484	Yes
GTELFRELEVSVIRTPYPI	180316	Q9QMH8	Yes
YTNGGSNSWTKQETSLL	180352	Q91MA7	Yes
SINVSGCSAIEKQRMSGKSA	180353	P35225	Yes
TAISETVPYSQTTPHKA	180356	CAC36101	Yes
RKQRYNAEKGSEKTVNGIH	180945	Q9JXV4	Yes
PNNTRNPCYDTNRSRACHPSPE	181051	P04626	Yes
NRSKGTAEKEDNRRITSSI	181055	P05556	Yes
RHTRLERCQRQS	181057	P26010	Yes
DVQHGFLGVQYVFVRNHVDDY	181058	Q95W15	Yes
ETNTEGLVIKTK	181059	Q45664	Yes
HWATRYAQYRKDQDFDKEERGIK	181061	O67854	Yes
RYHRSSLPIEF	181063	P48357	Yes
EIDVNGADFYGNQKYLAQKP	181065	P05981	Yes
TQTGGSRPTKKGSTL	181066	AAA64362	Yes
TTGGSRPWTKGSNDETERTLKGLGS	181067	AAA64362	Yes
SGSEEFRLLGRTGEFGA	181068	P11215	Yes
NMSCVMRSFPSFERCVA	181069	P29317	Yes
TTGGSRAGNPWTEGTETLQ	181071	ACV49600	Yes
HYDFPTEESNTQIMRHIGEMSLNR	181168	P15692	Yes
TNNSGGDITRDGGANTR	186643	Q0ED31	Yes
SDNHSGGDLEITDGGNDDNRGG	186644	4JAN_G	Yes
PAPSLLTSRQQSNRKTQ	186732	P11672	Yes
TRKELVNASSETQN	186733	Q9Y5Z0	Yes
GITDRDAFQQRR	186734	P10903	Yes
NKEKKNYIDKQLLPIVNKQ	186804	P03420	Yes
EWELSKNNINNKNI	186806	Q8IBE8	Yes
KPYKLSTKNDLRKKE	186807	Q8IBE8	Yes
KEFAESKTYENDSEADV	187204	P02768	Yes
KNTNNASGGDEINMWDGGNRGM	187206	Q8J581	Yes
SNTKDRKQKVN	187207	Q6TCP8	Yes
VDIEIYLDGVLLGRRLPW	187208	O43508	Yes
KEQYRVYSEGAKADPRW	187209	P09616	Yes
CLTQARRKQIMP	187241	Q75760	Yes
YRYDSRERRTHYNT	188005	ACI04548	Yes
IWECEKSQWHDKYKKCDGGNGV	188624	P07288	Yes
RGANKLRLPGQVQVSHRSEF	188625	P07288	Yes
RNVGSQLENIENSSRPGILWH	188628	P08514	Yes
MDFFMLYTYKRAEIVKDR	188631	P21860	Yes
TRDGGSNEIRGGDRDVDNAKSGGD	189023	P04578	Yes
ASIKDDEASEGGNDET	189024	Q9G096	Yes
IHFGNDWEDRMVM	189319	P04925	Yes
VKVNKHKRTIDTREP	189522	P35968	Yes
YREGDNELMTK	189523	P35968	Yes
FSRKYPYYSVFHNNDDR	189524	Q04756	Yes
QSEEERRDSEHELL	189525	Q6NYC1	Yes
RDERITNQENLKSNNDYP	189526	P04896	Yes
ENAMPWNLFESIRLAQ	189528	P0ABQ4	Yes
VDHDEDEPFCE	189529	P0ABQ4	Yes
QPSHTEAENRDY	189531	P01375	Yes
ESHVARANLKNNNRVW	189532	NP_954637	Yes
LKNGEREKDERPIK	189924	P61769	Yes
KDLHLPVRDFTQHS	189925	P00533	Yes
PVRLQQHQFVSISGKKIISNGN	189926	P00533	Yes
YERSKETEIRRKESKKLFG	189927	P00533	Yes
YRTKEEIRRKESKLFGTS	189928	P00533	Yes
ENYNSKRNIEDGSVQSAL	189929	P42212	Yes
NYIKNKDHYNHYG	189930	P42212	Yes
DGQFCHKPCPPTVNGYTDKAHFR	189931	P25445	Yes
DPDRATNRRTDGERK	189932	P00746	Yes
RREAVELSDERWWNAPHFWSFM	189934	O75581	Yes
KYRGPEFRPDLEMD	189935	P14735	Yes
RQIGASLNDAQKYRIGDR	189938	P08581	Yes
VSVDLPKEKYDKNNSDDLGKDK	189939	P0CL66	Yes
VVSRDELLKVLADG	190187	P11609	Yes
DDAENDSDENKYTPANN	190189	P22646	Yes
ERFEPTSKSIY	190190	ACQ84451	Yes
KFSYIRTKLREQNHLRDTE	190192	P06213	Yes
ENAMPWNEDAQSH	190615	P0ABQ4	Yes
SSAATKKTAATVNSKKDSNGT	190616	P0CL66	Yes
NTNANKSGGDIQTRDGGNEG	191048	Q0ED31	Yes
NTNNAKKESGGDIVLRDGGQTRG	191051	ACS67966	Yes
STEAHRLSTRHMFLVMTQTKFSS	191109	P21447	Yes
KVTAGAKWADQSLKDQ	191110	AGM53850	Yes
ENNNAKSGGDVQRTRDGGTRGD	192193	Q2N0S6	Yes
RKRGDGGISANVRV	194675	P61626	Yes
DDVKRENPEHEEYNN	194677	Q6DQ33	Yes
HYHYREDRDIGFPR	194679	Q7K4Y6	Yes
QYQDSDPRFINVSI	194680	Q69467	Yes
GNVPRENEPHEYNN	194681	Q9Q0U6	Yes
RHGPTPFLARDTNLHPEP	194682	P29066	Yes
AGYQWERQFMYYPWRHE	194683	P48546	Yes
RFKKEKLPRLLKKIGTDSRR	194808	Q05329	Yes
DDDSTGITLSDKLWTDVVFN	194828	AGM39401	Yes
WGHFRNPFPTRSGVPVAR	194887	O00391	Yes
FKWKYGDPNTTPWYLW	194888	P47871	Yes
ITLNCNESLNGLALFYQHKPSWAY	194987	P27958	Yes
HLTNRCPLPVVTNAT	194988	P08172	Yes
EHTRLVANNPAYI	195065	P02710	Yes
KEGCPVRLPGCPRGVN	196263	CAA25069	Yes
IETKKHLIDVYKYSGE	196282	Q1M1K6	Yes
MHFGNDWEDKRQ	224569	P04925	Yes
GLYREYSNNHDNIK	224570	P04156	Yes
LISNYIEKFFMQDENFE	224571	P18177	Yes
KRCDSEVEEEGTMK	224573	O14763	Yes
KPCYQYVNFAFTTNKYLKKE	224574	P13612	Yes
SVKEKDAPLKWK	224580	SRC265914	Yes
IYPNTRFHLLYV	224585	WP_003423571	Yes
IYPANTYRFYLHD	224586	WP_003423571	Yes
SQDRRFLHLIE	224588	P12272	Yes
FRASIKTPETSGTGNTTS	224590	SRC276206	Yes
RVYTITAANLAVTIHGGNYPG	224611	SRC280138	Yes
MFQQETSSEGEEQKEH	225196	P0AA04	Yes
MFQQTSSEGEEQKE	225197	P0AA04	Yes
INDSQLDQNGE	225663	Q83WB0	Yes
GIYKERKHELH	226301	P03407	Yes
QHLQLTVWGIKQLQARL	226303	P04578	Yes
QYSFLDKSGCHD	226306	Q03405	Yes
VPRDIVGEVKKWVRKDPKTGTYFP	226308	O67776	Yes
YLRGAPGAQITYRD	226417	P0A334	Yes
LSNDMPITNDKKS	226437	P03420	Yes
SLSNDNDKKLSN	226439	P03420	Yes
RPPLEQSIKYDENGNPWSFADTAR	226440	P00722	Yes
TASEREPSKKKYA	226441	ACQ84451	Yes
WGILSDNYKTEHRRSN	226444	Q9Q6P4	Yes
FNFTRSLLTSH	226524	P00451	Yes
FTNFTRQNELSHQ	226526	P00451	Yes
YFNMFTRNNEKSLLTSHQ	226531	P00451	Yes
DTVTVSRSLNAPGHR	226532	ADD21570	Yes
FPMINVENVDIVEEYPKEREHTR	226754	P10721	Yes
PMINENVDIEKEYKEREHTR	226755	P10721	Yes
KESIFKKWENAIPFTYE	226756	Q13421	Yes
SLAQEERLSAEHQE	226921	O14976	Yes
YTNGGSSSWYKSGNLL	227712	P03435	Yes
NKLTFQEPPHNDPHAKKRPCHE	227715	P21860	Yes
SNLNREQAQNQWLQD	227716	P05231	Yes
YQRGNHHKRLYR	227720	Q96FE5	Yes
TAEYDSVTVRSLKNAGHR	227878	P33426	Yes
DASPEFDWGSAWY	229011	Q9Y5Z0	Yes
TRKFELVNSSEVTQNI	229013	Q9Y5Z0	Yes
TVGENKSPRLKPEPPEVSG	230086	P07333	Yes
PEHQPMKLGTQTVPCTLRRFEACEK	230088	P28907	Yes
NSYYFAFRLYYSTGGTQL	232590	P02879	Yes
YHQAETHQNRYTFAFRLYL	232593	P02879	Yes
HKSNQIKKGPSKNDREIK	232594	P01730	Yes
EPTLDRCVETCPPPYHNN	232596	P06213	Yes
VMSRELKLHGRKDDIK	232597	CAC80338	Yes
NWPYDDSWNPVYRTNK	232600	Q2G1X0	Yes
ENASQTKDSADADKKS	232688	P07612	Yes
KENTNNAKSGGDIDGGANTNETRK	233131	Q0ED31	Yes
KSYNNNFNNQK	233135	ACB87908	Yes
KELKHIYYKEKLSQ	233136	O75832	Yes
CSQKNVAGQTNYYCEGNY	233320	P61823	Yes
RITPFVEAQLKEATLIYRSP	233321	P07550	Yes
SKNDNPGSDAPPN	233323	BAN81712	Yes
KYQRCSGEVEPEE	233380	O14763	Yes
VTNNITDMIIGDIRQHTP	233381	Q2N0S6	Yes
DLIGALFFGTTDYDYHAKTNS	234353	WP_023350460	Yes
ENIEGNGGPGTKRDHIK	234354	ABC41579	Yes
LVLERCDLCREKLVVRRGQPFW	236094	P21980	Yes
NNPPGPTYWGDDN	236394	AAB66324	Yes
HIHMQTYCGTNK	236399	NP_690589	Yes
MIQPEKLHTTMDPGPDVQGD	236676	NP_061026	Yes
TAGLVGLLTPGASGPGDVN	238055	AAB67036	Yes
CVVTQCKQIMP	238057	P35961	Yes
REAEDKQEVNDAE	238058	P13201	Yes
SIQPSVAPVFPGEDNFNQF	238060	AAT12445	Yes
FQSLRFDSWVNFYTLA	238061	BAG70515	Yes
QQYHHSSGSIECGKE	238076	Q47212	Yes
QLKRETQYAQQNY	238077	Q47212	Yes
SGTIHSSINQQVGFGACCF	238078	Q47212	Yes
DTSYPGQEPQDKD	238081	Q92035	Yes
GRPLENKIISYEERLKILK	239239	Q14116	Yes
FTAGRAREYNHRPLFTHL	239241	EAW88083	Yes
ILGIQIFQGMIYLVWWHGL	239243	AAP20873	Yes
EYQSTEDFDNRGVEPE	240764	P18177	Yes
RSPNETTWDITGGPHKQPDPLLP	240769	P16471	Yes
GNDWEDRYYENRD	240851	AAA39996	Yes
EKQWLVNIAPTKKLEQWF	240945	AAN32773	Yes
EKQWNIAPTKEKQWF	240946	AAN32773	Yes
EKQWVNTIAPTKKEKQWF	240948	AAN32773	Yes
EQWNIAPTEQWF	240951	AAN32773	Yes
EQWVNTIAPTKQWF	240952	AAN32773	Yes
RRSRYESLQRPT	241574	Q03405	Yes
YEMQDDGFNVYSKYNQT	241575	P06756	Yes
PLSKWAFIVPIQQNPHM	241576	Q1PDC7	Yes
ATQLATRCWGEKVQENQLTTIKKE	241577	ABF65960	Yes
PLSVSYDDRGLPE	241578	SRC293733	Yes
NGTTRYHINKTFLVPY	243859	Q9Y6N7	Yes
ENTDGDQNRWWPGNAWVAR	244151	P00698	Yes
QCRIMYPVIVSQSRHRIVLGTKF	244152	P69332	Yes
ASSEDANTRDMERETNIE	244154	P35729	Yes
LIVYWEMEDKNIIQYRCMISYGGAD	244155	Q9NZQ7	Yes
FAKAYTHCVPTDPCVPQ	244156	Q73372	Yes
SVKTEMLGNEIDFYSGNGPKASG	244318	P03200	Yes
LELEEPADTSSFPMTSHSF	244319	P19235	Yes
LLEEASSFVPPMSHMEPSF	244320	P19235	Yes
QLTRDDPQNPVYLIPETVPYIKWDN	244323	P68343	Yes
DPPRFDGKNSYKIKEYT	417982	P01552	Yes
GQLDKYRSQKK	417983	P01552	Yes
QFLYFFKKDDKKKKN	417984	P01552	Yes
TGLENVDDNLGNNYRFN	417985	P01552	Yes
ITTIDPWNDFRMH	417988	P04275	Yes
TDYEGKAEGTKPN	418792	P14191	Yes
EKVGTTNPLRKFGS	418793	P14190	Yes
EWKVGTTNKPLRKLFGSD	418794	P14190	Yes
EGRWRIPVHPPMPSR	418795	Q96A54	Yes
NASVNQKEDRNEVKNNES	419064	P59594	Yes
QKEDRNEVKNNESIDQEL	419065	P59594	Yes
QESTTSTAGKQDVNQAQA	419066	P59594	Yes
TTTTAGKLDVNQNQANTL	419067	P59594	Yes
LELEDETADSSFVPPMSHEPSF	419433	P19235	Yes
KNTNNAKSGGDIQGRDGGANEGGNK	419435	Q0ED31	Yes
DIPHEQFNSTYQLNEAVIQTMEIR	420422	P01563	Yes
EGNFDIRYEFIAEDNTYNNRDK	420423	XP_002259339	Yes
YTMNMDSKIELDQAIA	420559	P54132	Yes
YDSLLHAIPLRT	420560	Q02223	Yes
TGVSASWTGNGLNGDRALHKKD	420675	ABU50586	Yes
VSAWTGDRALHTE	420676	ABU50586	Yes
YTGVSAWTGNGLNIGDRALKDRE	420677	ABU50586	Yes
HYHYREDRDMIGFPRD	420679	Q7K4Y6	Yes
SPRQRACHPCPSE	422871	P04626	Yes
AEDRQRGRTSNAQGDYIDNY	422892	P08176	Yes
YRQSLIQHNGQYNAQRFGISIL	422893	P08176	Yes
KENTNNAKQSGDIWTRDGGANRGG	422895	Q0ED31	Yes
WKEAKTSGGDLITYKKITGGGN	422898	Q0ED31	Yes
QESRENYRKRMQVR	422960	P04351	Yes
TFKYQDELGPHRTEF	422961	P04351	Yes
KCICLDACGPFYYS	423186	O15123	Yes
ARISLFLRHDGQERERAMRSL	423781	P01563	Yes
LSNDTNDKKSNDR	429157	P03420	Yes
TLFCTHACVPTDPQEDYPA	429162	Q0ED31	Yes
INKIQIPSSYRRSYNY	429163	ABP51976	Yes
NNIWNTPRQVEFRNRED	429166	Q7K4Y6	Yes
HRLFHVVAGKAEDLRLERRG	434424	Q76LX8	Yes
MQINVRYGLKKVI	434435	Q8JUX5	Yes
WDPGMLQSELTIQKEGDY	434444	P29460	Yes
RIQGRAFVTIKIGRRKQIM	434677	P04578	Yes
VMSGPKQQDEQQVEKNDPKN	434678	P01584	Yes
HHSVTVDGWQKTQINVNI	434783	ACD37430	Yes
HHVNLTDGWQTQINTVNIE	434784	ACD37430	Yes
MHFGNDWEDRKR	435856	P04273	Yes
ELHVELKNVQQ	435857	NP_002837	Yes
KRLGFEYQLHM	435858	NP_002837	Yes
HWNKKKYSSEHD	435866	Q1M1K6	Yes
QLTGKRKNINHSSLIEYRNYKN	435868	Q1M1K6	Yes
TNKKLHPAANTVKRPKRHIEYR	435869	P21802	Yes
LHFGNDYEDKRQ	435870	Q9MZU7	Yes
TNAKTQSGTRDGGNNNKRGG	435872	Q69994	Yes
VLDMLMRSVELRGLLER	436011	WP_011525799	Yes
YGTNRNFGENADFFIP	436012	F5HB53	Yes
NTTCQKHTPPAPKEDPLKKYT	450396	P03101	Yes
YQFSDGNDDVSQEV	451243	AAR17999	Yes
AKRALWTPDQITDITSLQIADF	451245	CAA00301	Yes
FALDPYNEEVTD	451246	CAA00301	Yes
KSIKEMKPTVLLHW	451447	ABD17411	Yes
LKVKEKPLKIW	451451	Q98UK6	Yes
KTKEEQTGWKDVDMMER	451453	P43427	Yes
MEPKAGKLTGGRLRGSAGRGPR	451536	P21860	Yes
ALYSKTTFHGDGFDEYEF	461004	Q9BJF5	Yes
ERNETNGLELRSEPW	461726	P02730	Yes
FQELLRRTRYRI	461727	P00734	Yes
NKSFDEPWEDGDYYRWVSGS	461728	K9N5Q8	Yes
YVSSQGKWKKNEKLGQ	461918	Q6DQ33	Yes
LNDILFFKVASFEIIDKEERLETEK	461919	CAM56786	Yes
NVKADDHEVMGTHKWRKGKI	462266	AEJ18140	Yes
KVLHYNPGWNY	462268	Q57904	Yes
FNVYKTTDDSHNGQHK	462515	AEJ18140	Yes
KCSSDMNGYYVDSQNVRE	474461	O14944	Yes
YRPRDDFFHAMEWKLDR	474462	P78504	Yes
HKSFDDIAVLYKTEGKLKQPT	489104	P26313	Yes
DKYECLKLNYRYAF	489105	P01495	Yes
LVKNKQQYKYQILN	489106	P01495	Yes
HPAINGENLTNLDDSIYNE	489107	NP_001265682	Yes
VGVGFATRKVMFDDRWDK	489422	CAJ18597	Yes
KRAVPVLDRTPMRLVRMSGEKNIEN	489423	P42866	Yes
WMCYKTFDNMLPLGWNK	489424	P04180	Yes
DEINPHEKIQKYQRTNQEYKVK	489877	Q1WDM0	Yes
ESGVSSTPWIKKNNKLKGQ	489878	Q1WDM0	Yes
QIPSSDTKRSYNTNNFE	489879	Q1WDM0	Yes
RPGTPWAPGVASYT	496265	WP_000508466	Yes
FSAHGTTVVKENV	503945	AAF61130	Yes
LWMCYKTFINLPGCWN	503947	P04180	Yes
RMAWPYVGLPEDTRELGLQVLPH	503948	P04180	Yes
VLKKEVSEGTILIKVEVNIIWS	504117	P27915	Yes
TANCWGLFYGDYW	504124	P27958	Yes
KFSYIRTKLREDPKSQHDP	504127	P06213	Yes
FPNKAKRKDSNTE	504129	5F6J_E	Yes
TTLLNHQNDNTNNIAHGTEQQQ	504130	O52269	Yes
YATQCTYTCSLNRYVYSVTR	504131	O52269	Yes
SVLSWGHIAPTKEAGANVT	504132	Q8BND5	Yes
WGHCSRNIAGFPRSGATLPAG	504133	Q8BND5	Yes
FKVVKEIAETHTIVRQVNIESS	504134	AIU39216	Yes
RLAERLPEFDGDPAPLQADSQ	530625	P04626	Yes
WENLTNNAKSGGDIGTRDGGGGR	530628	Q0ED31	Yes
KKVTDPQKKEPS	534641	AAF03887	Yes
VMKKVTDPKEEK	534642	AAF03887	Yes
RNNTNDAAFTGSGNKN	534647	AGL44438	Yes
EQTAQFHRKQR	534649	P05112	Yes
TDEADYSMPVNRVANPFS	534822	P26951	Yes
PNTDVKLDQVLGGML	534823	ABO65512	Yes
KKPDGESGTGPQTGTELYT	534854	Q05320	Yes
VNAQPKCNPNHNQDGLIC	534855	Q05320	Yes
EKDGKKVPPQNKSDQ	534856	XP_001608387	Yes
TRGGSNIRGGDRDDNAKKSGGD	538520	P04578	Yes
DKAGPHPTAQIL	538525	P02776	Yes
NNDNAKSGGDIVLGGTGGD	538531	AGH17527	Yes
QSRGLFGAIAVDGWYGYHHQ	538786	ACD37430	Yes
VDGWYGYHHQIGNGCFEFYH	538787	ACD37430	Yes
LYHMNPQVPIV	539004	Q16552	Yes
SPPSEKDDFHHVPRR	539009	Q00960	Yes
TWSRASGKEEQRM	540166	P01854	Yes
AKRDQRDRESVGEVISARLDFPLR	540303	Q9UM47	Yes
SRRTCNPVYEKYQGERERD	540305	Q9UM47	Yes
MSAGLGFSLGLRFKTRFEAWI	540692	Q14005	Yes
TNNMDIGDIRQHP	540693	ABA61516	Yes
TSNNSIGDIRQHTP	540696	ACJ68896	Yes
GQCKKCVRKEWFK	540700	P01031	Yes
RLDSRMEFQSHRKEQSLRRQ	540799	P05231	Yes
SSEDKRCFQFEKRRQM	540800	P05231	Yes
KYEIHPRTQVQRDMFDYVKNPE	540802	P28907	Yes
NKFQMDVHQTEWQSKIFCVPESC	540803	P28907	Yes
KLVSDCTLPGEERTHC	540804	NP_001241	Yes
PNLGEGWHCVLHSQITSSAFEH	540805	NP_001241	Yes
DDKALFLRQIRITY	540807	Q76PP8	Yes
AGIYAPIHFLKMESLNFIRAHTPY	546786	P11836	Yes
IRAHTPYPANPSEKNSP	546787	P11836	Yes
TLFCAHACVPTDPNPDYCPAQC	546789	Q0ED31	Yes
TLFCAHTHACVPTDQEDSDQYPA	546790	Q0ED31	Yes
PENLSALEETK	547135	P02768	Yes
QAGTTPWNIFPEDVATSQD	547253	P56817	Yes
REHLRRVEIHYHVSKRVVHA	547254	O14965	Yes
ERLQTTNIRPFYQSLLFKEATLSDF	547907	P07550	Yes
TTLFCAVTHACVPTDPQEDQYPA	548685	Q0ED31	Yes
FVNYTKDRSQPGISL	548687	Q15116	Yes
NYWNLWKDWRF	548857	Q2FFA3	Yes
TGSSWTKSGESLL	548909	ACU79926	Yes
PEIQRRGYPND	549027	ABL74395	Yes
FHEVGAREHADLL	549028	P01135	Yes
PDTLTNTTGKLISF	549296	Q05320	Yes
VNAQKCNPNQDGCG	549297	Q05320	Yes
TRDGGNSRGDRNTDNASGGDI	549298	P04578	Yes
YFHPDNQAETQRYTFAFRYL	557993	P02879	Yes
TVSLWTVWRREPELLY	557994	P43220	Yes
FEDHAGTYGLG	558354	P10636	Yes
KTKIPAETLTENVITESKMME	558355	AHZ13508	Yes
LKPAQVDQTLTPLDY	558356	AHZ13508	Yes
TAAFTFQYAGTDGSENEKKIT	558358	AHZ13508	Yes
EEGNKDKQDPHANTEKQGTPEQM	561435	WP_064136516	Yes
KHVKESEETKKIFGEK	561436	WP_064136516	Yes
EWDWIAPKNLFKEQIIY	561437	O14793	Yes
KSDKAFKNNVKKTQVSEDI	561615	O15455	Yes
GDDWDRENEYFDYSEWSNTMW	561616	WP_052916395	Yes
PFDRYYENGYVAQGEI	561617	WP_052916395	Yes
DAAIYEQVHRMSGGADY	561932	Q9NZQ7	Yes
SPDRPSELAPKA	561933	Q15116	Yes
SVFNYQTDKAFPEDRSQPGILAKAI	561934	Q15116	Yes
NDRYDNINDFKKV	561935	O43602	Yes
VRPLVRVLLNQDAK	561936	O43602	Yes
KAMERQSQVELIKEMPPYYLIN	561937	P16410	Yes
RDKPYCDVFRR	566164	Q10741	Yes
YHAVQRYTFAFYL	566498	P02879	Yes
SENYQTDKEDRSQPGQLKAIE	566500	Q15116	Yes
LINDPITNDKKS	566540	P03420	Yes
CVTQALRIQIMP	566541	ABA61516	Yes
LEKEKKIIGQVRLFIKRKGG	566742	P04585	Yes
KTANFTSFFATGTATYEGF	566743	P02920	Yes
SIVTQNLLKKFREGF	566744	P35225	Yes
IYEMEDKNQHDKVHRMSAYR	566745	Q9NZQ7	Yes
IDELKEVIDNDKLPYSSN	566946	P13423	Yes
GTNSDNIQYTSPET	567330	Q82446	Yes
NNVKKKSGGTRDGGVDTTKR	567331	AAW64262	Yes
IVDQILQSEHGKM	567332	AJC63027	Yes
VTTNERMTHEKENEMDGAKR	567333	ANF28862	Yes
NLLRASPPPDQNWFTP	567336	XP_005197718	Yes
EPDTLSNADFNNYGT	568969	P09958	Yes
KTNNAKSGGDEIRMWVRDGGKRGDR	568971	ABD83638	Yes
HTERSDSHRDI	568973	NP_808457	Yes
NKNPKTRTFKNLAQKN	569443	P60568	Yes
KMTDLQDKPKVIST	569453	Q2YX96	Yes
MMTFNDYNVKTIDYY	569454	Q2YX96	Yes
MTFNYNVVKTIDYY	569455	Q2YX96	Yes
DTQFYYASQSFTHFNEY	569462	Q6GA86	Yes
TYPNQEIKNPAKKYT	569463	Q6GA86	Yes
MYLENIPQKLSLYSYYTPHHL	569465	SAI83566	Yes
DHSVTSTVDWLQVN	580001	ACP41105	Yes
NTEGIDGWRQAALTQII	580002	Q91MA7	Yes
TTDGWDLTQIDINGLNIEK	580003	Q91MA7	Yes
AGATVQSHNEIRYNR	580657	P02879	Yes
HAELENGEESAYGGTQTNR	580659	P02879	Yes
SALSTNKAVLKDNKKD	581508	P03420	Yes
IKAFKIIDNYTNLFEQ	581513	ACB87908	Yes
ETFVCDPCIPVHSCTI	581514	P26842	Yes
KSCPEHWGKQHR	581515	P26842	Yes
TFQDPCIPGVHSCHI	581516	P26842	Yes
IFQEAEATHTQNRT	591405	P02879	Yes
KEENTNNAKSGGDITTRDGGNRNK	591407	Q0ED31	Yes
DIRGRDGDDDAPHFVIDGDQ	591408	ACU81101	Yes
WGEEKWPASHGGGDG	591409	ACU81101	Yes
LARVKQRGDVEFH	591580	P97287	Yes
NVPDLEHYWITLNDKEFYNN	591582	CAD49272	Yes
YKVTKWHSTSADQSLQRE	591808	ACV82259	Yes
YRDGKWQYIRPNENPASEMESST	593330	Q1K9H2	Yes
LEEDDSILVGPPNKFV	593331	P32447	Yes
DQMIVLNNQHTKETE	593332	AAD14168	Yes
KMVVNQHMTTKETER	593333	AAD14168	Yes
KMVTVVSNYNQHIYGTKETER	593334	AAD14168	Yes
KMVVVSNYNQHITKETKER	593335	AAD14168	Yes
KVLYVGTLGLVMV	593336	AAD14168	Yes
QKKSYVLIRVGTLGS	593337	AAD14168	Yes
WIALNCWLFYGDW	593790	AAB67037	Yes
ITLCNESLGLALFYKW	593794	AAB67036	Yes
STALNCTGWLFYKYWGDV	593795	AAB67036	Yes
ICHRGDFTFHQYGGQDSCQSWGGCG	593798	Q9Y5Y6	Yes
IDRNDFTFYPQQITPRSCQWGDGCG	593799	Q9Y5Y6	Yes
FIPRRFIDRIQKNWRM	593801	O43927	Yes
FRRIDRIQKKWRMV	593802	O43927	Yes
DDDAKAKTLKNNS	604289	P60033	Yes
QQQVVKTTALTSKNII	604290	P60033	Yes
SQGLDTSLGAVQSDTS	604291	Q13477	Yes
VKSQRLVVGSGGRTFQHT	604292	Q13477	Yes
NENSEIFGDSYNYRQLKD	604293	P14740	Yes
EQNTEVYKKDDAETELTRE	604757	Q08722	Yes
EYKDTDALKTVTLT	604758	Q08722	Yes
HRGEFSSSVWGYFTTAC	604760	P01138	Yes
EQSDYTVDEVQ	604764	NP_001028998	Yes
SSIDELAAILK	604766	AFA85552	Yes
IYEEDKNQVHDRMSGADYR	605974	Q9NZQ7	Yes
PWHVNIQERRHQHPDLLVIFDCEP	605980	P04141	Yes
TQPWHVNQERHQHFD	605983	P04141	Yes
DLSATKKVRTDPILCLSPRPKY	606201	P03300	Yes
DLSATKVRDPILCSSPRKDSF	606202	P03300	Yes
DLSATRVRDPILCSSDPRPKFEE	606203	P03300	Yes
TWSRASGKPQCRTPALM	606205	P01854	Yes
IEDGDHDLLFCR	606206	O14763	Yes
KEQRTSVTRPQLSED	606208	Q91977	Yes
TEAFDATKHVHSEVSKH	606209	P01031	Yes
QTFEWQEYSRDVQEGDGYPGIQD	606210	P14780	Yes
IEKYEYITIYEMQLF	606211	Q9KMA6	Yes
MKSVFVEERDYRLQAMLR	606212	Q9KMA6	Yes
STIEKYYLTIYNEMSLNQQLFAE	606213	Q9KMA6	Yes
EHLELQQTLYL	606214	AAM70083	Yes
FSVDEFAALEQLIKSQGQ	606222	P55085	Yes
CSNLVISRNNRYAWHR	606223	P03212	Yes
SCSQNWSQLPLLLPKFDEVYARSYC	606224	AAC09236	Yes
GEEDKETDLTEKTNNE	606336	Q8IFM8	Yes
NIKEKCNDKQLPINKQCE	606552	P03420	Yes
HRLKLDYEYNKWNPDDYG	606553	P02708	Yes
NIKTKCSNNQLPINQQE	606559	AAR14266	Yes
SEECSKDKNNCE	606560	Q7YT37	Yes
NWFKEVFRPGPGQEE	606561	Q68D85	Yes
PDLYGESLHTLEGIPAHPGAPALVA	606562	XP_003859512	Yes
EHRKLEDYNKWNPDDYGY	606563	P04756	Yes
ETNFKKKKDKE	607026	P15494	Yes
IQQTSIKNNITFPNKNPDYYW	607028	Q53653	Yes
NTVSSNRHCERR	607029	Q969D9	Yes
TEVVTVTMEDLKTVEGERR	607030	O29915	Yes
TNNAKRSGGDVQIRDGGSTNSTTR	607154	Q2N0S6	Yes
YSQESVLSADSQNQ	607156	Q8Z727	Yes
FECVLQVNGSVFV	613465	P04626	Yes
FECVVQNGSVV	613466	P04626	Yes
VMCTGSEGTDPQKAGEK	628716	P17763	Yes
GQDQTHTIVSYQTKREINRPD	628717	P01375	Yes
YSLTAAGTDKQTLVGEKK	628722	ANF28862	Yes
NTTNTTIIGNIRQYTP	628727	ABL67444	Yes
INTYLKRTGFDVSLKAL	639685	P03521	Yes
YGGSPPYLGQSKSSYNPGMKSTKN	639687	P06869	Yes
TGVSAGESWTNLNDALKDRE	652899	ABU50586	Yes
YGVSAGESWTKNGPNDALHKDRE	652900	ABU50586	Yes
HSIFTPETNPRLSSPAVITDK	652902	P00747	Yes
KSCPHWQGKQHR	653327	P26842	Yes
LFEKWKLKRCGPDGQIEVQKEVAKM	653798	NP_000151	Yes
LFWKYYLPWRPRGQRQEYQKIGD	653799	NP_000151	Yes
REKRTCATHESDDI	653800	P54311	Yes
RDERIMTRQENKSNNDY	653801	P63092	Yes
CVLVTQHIRRKQIKMP	653802	ACE67267	Yes
WYRGGNTSRDNV	653804	5OCL_B	Yes
KQGTPEMRQIEAML	688618	WP_057487006	Yes
AEDAAIYEEDNQVHVRMSYGAYR	688739	Q9NZQ7	Yes
TVDYEEDVRMADYKRT	688740	Q9NZQ7	Yes
GLNNWRWIEDSEINSIHLK	688741	NP_001098328	Yes
DTIKALGPAEETAQGV	689251	P12493	Yes
NTDANRQNRFLYLIIYNDY	689278	P16154	Yes
REDAKAQPEDIICSTCFS	693503	Q8NBP7	Yes
LVPAPIGIETDVDNNTERQTQ	693505	P41595	Yes
QFNGAINDTIKKDEKQ	693628	Q16620	Yes
SDDIAVLREIKKQ	693680	NP_955756	Yes
TSLDDRKYSTG	697068	AKZ66533	Yes
PNGSAQHPQYWTPN	697080	NP_000780	Yes
PQAEGQKGQPEARDY	733834	P01375	Yes
TTSYQTKVNIEIN	733835	P01375	Yes
YVVKTNNTRIVEWPQSN	733837	AFY13307	Yes
DNYQRKFHNQLALTLR	733912	P04626	Yes
MGQEYIKDIRN	735797	Q81971	Yes
PSSYSTWQWGAFGINFPWTGQKE	735802	P37028	Yes
NRTKHNYVNEELDTEDAN	735902	P03231	Yes
PQQNRLFPYKKHDDITLGDVDTY	735903	Q1M1K6	Yes
TTQTRNSSYEKRSANTSNLS	735904	Q1M1K6	Yes
EAGEQTGERRRRK	735905	CCC93713	Yes
QLQNIQRRDDL	736214	NP_000780	Yes
KLYNSELADDMSDEHVNL	736215	P27588	Yes
SSSFKTSGMFCKVAGCEH	736218	ATG80981	Yes
SDNLWVTVYYVPQIHLEVSVQI	736246	Q0ED31	Yes
GYNEKVTDNPVKTGVCVQQNK	738088	P13829	Yes
LGDNEKVTDNPVKTGVVQQNK	738089	P13829	Yes
SGNEVTIDSNPVKTVCSVPVQQNK	738091	P13829	Yes
PFELQKEGHPTKGPDD	738092	P78324	Yes
KVNEAQIEPNYQQSFHWLMNL	738313	AGL44438	Yes
LSLREFDSWVNFYTLA	738400	AAT12445	Yes
LRGRTLEDYTLAP	738401	AAT12445	Yes
LRRTLEDVNFYSLA	738403	BAR42289	Yes
KENKCNDKQLPVNKSC	738404	NP_044596	Yes
KYKEEEQSESLAS	740828	CBE02479	Yes
HIWDVTGGDPEIRKNMGDMR	741156	P35961	Yes
LPQHFAVSISGKTKIINN	741157	P00533	Yes
KDDFTVKCWLDDINYVF	741158	P27037	Yes
NLEEDKYSKCWLDDFNYEVF	741159	Q13705	Yes
LWPDLDEKEFGAKEDIKTISNHKLK	742255	P29460	Yes
TRAVPVALDRTPMRLVEKNI	742258	P41145	Yes
AETQHTVKISEE	742259	Q7TGC7	Yes
VELSNHAELSSTGGTQLPTL	742475	P02879	Yes
WPDDEFGAKEDTIHKLK	742479	P29460	Yes
KHSVVKCDCERRISLGPRCF	742480	P01031	Yes
KKELNQLPKDELDYI	742528	P19597	Yes
KTVEAKTHQGS	742530	6AND_L	Yes
EEFNQPEGRKKPG	745079	O14672	Yes
AHWTINLQVSKQ	745080	CAA48582	Yes
EKKKDQKKEKLNTVP	745081	Q8T309	Yes
KDLHLPVRDFFLQKQHVSISGKKIS	745136	P00533	Yes
LDSPDRPTSLAPKA	745137	Q15116	Yes
DSTFDLLARKVNKTE	745138	BAG34193	Yes
YTNGTSNWTHLNFKHPVDFLIPS	745454	AGL06219	Yes
YTGVSASWTNHPNDALQ	745455	ABU99109	Yes
YATSRGSWDHSVEKLARPQGLG	745531	AGL44438	Yes
KFSIDKEMKKEGATNVNSLTLHW	745532	ABD17419	Yes
KVDNAKSGGDIQVRDGTETGDR	745533	ACJ68896	Yes
QTSNNASGGDIWQTRDGNIRG	745534	AAB05604	Yes
KVLNNPAKDPEEFILVGPNKFVSV	745535	P32447	Yes
EIFPSSPNSKSYANNEGT	745666	ABU50586	Yes
GFPYSIAEGAVKENKPE	745667	P22223	Yes
KSNKDRDTSVED	745668	P22223	Yes
YPFDRYGKYKKELAAAMEAQGEI	753251	P0AEX9	Yes
NDTWTSRSSTESGSGF	753252	AAG55588	Yes
EDINNLLMNILSGEYSFRIDDPK	753253	NP_001335874	Yes
GPEFFANILSAESEGSQSMEKE	753276	P08069	Yes
LMISHQLENGVSALHNHYTQSS	753280	P0DOX5	Yes
EYSKPWDSENLNVK	753466	Q84850	Yes
LTGVMPITNDQKLLIDTPDNAGR	753467	Q84850	Yes
LPLKLMFCAMRYGGCEGNQRFEEM	753468	P10646	Yes
KEIKITAETGT	753471	ABW06583	Yes
DGKIEHLKPNVDLYNQV	753472	EFV64429	Yes
SPLSWFVTDPSGTVHHIQGQNPM	753474	ACD13005	Yes
KDVKQTTYLDRLSRDVGKDTEPST	753558	P13726	Yes
QTLGINKNGRA	754348	P09341	Yes
RQLQTLQGINKNGRKAN	754350	P09341	Yes
TLQGIHKNKNGRAIKKK	754351	P09341	Yes
NFFVFNFVPSICIP	757705	P03423	Yes
NRGYSGNGNRKGTDVQ	757706	P00698	Yes
VFGRCEKFNFNRAWRG	757707	P00698	Yes
NTTNNARSGGDEVQIRDGGTRDRR	766897	Q2N0S6	Yes
TNITDIRQAHTLP	766898	Q2N0S6	Yes
NVNIIGDIRQHP	766900	ADM30337	Yes
IEENDFRQLVHHFI	766966	P01024	Yes
DAIYEMEDKNQVHVRMGGADYR	766968	Q9NZQ7	Yes
NKSFDRTEWEDGDYYRWVAS	766969	K9N5Q8	Yes
EGQKGQCPSETEGAEAKRPDY	767019	P01375	Yes
LSEKYWDRPIVHPKGPKS	767020	P15391	Yes
KMERLSVTEKEMYPPPYYLGI	767021	P16410	Yes
QSEVASLDFDIVAPDIR	767025	P17787	Yes
EPPRKQSQCSQQCTEFTETCW	767100	P25942	Yes
KYRAGPEFRPDLEMD	767504	P14735	Yes
LKLHVEDLIKEPEVKKD	767505	P14735	Yes
KELTVNNKGDIGTGGNK	768048	Q0ED31	Yes
TNTNNAKSGGDIGRDGGNRGGN	768050	Q0ED31	Yes
TNNDMIGDIRQT	768051	Q2N0S6	Yes
VDYEMEDVYRMADYKRT	768053	Q9NZQ7	Yes
ESTEIFGDSYNYRQLDE	768054	P14740	Yes
KVCAGGCPLPTCE	768082	P04626	Yes
LGNYRWWKARKRISDG	768088	P00705	Yes
WERYEHVNNTETVKEE	768330	P04925	Yes
SGRKEDNFKSDL	768331	Q01973	Yes
IVTVADINDTYQMKHF	768332	Q86Z14	Yes
YQDSWVMLDNTGYDMCDNDITSW	768333	P62871	Yes
ERVCYPSMFPPPLSEC	768335	Q08BA4	Yes
KDEWTREPARTVDS	769542	P14867	Yes
ELGVSSSWIKKNSNDAETKLQTKQS	769830	ABP51976	Yes
HLDMKNFHLRDLN	769831	P60568	Yes
EELREKQLDDFVETG	769832	Q14108	Yes
YDTLITRSRACHPCGSR	779876	P04626	Yes
DDIAVLEYRTKTEIK	779877	BAA00964	Yes
VQHPADSWDWQWYR	779878	BAA00964	Yes
SQKPDLSYRYDWLTEYLGVN	779880	P50052	Yes
ISVLMEYVSYRNTKNF	779883	NP_899212	Yes
DKALFLIRITY	780238	Q76PP8	Yes
QQQAVVDKTLALTSKNII	780239	P60033	Yes
QQVTLTALTTKNFE	780240	P60033	Yes
SLSGSNIISNLFKEDQK	780241	P60033	Yes
RLSDNNQYSPSKLSPLEG	780242	AHI48799	Yes
RLSVQNAQYPKLSPLEGL	780243	AHI48799	Yes
INKFNWFSYDTEQNYDVEFK	780393	Q45GD4	Yes
DIPWEDYYRKQW	832133	K9N5Q8	Yes
QKLRDAPSKTREKRNGTLH	836595	P01854	Yes
LVFKMYEKKIDTD	836597	XP_001614322	Yes
RDIKTKQKEDLEKKK	836598	XP_001614322	Yes
RDITKQKEDLEKKCSK	836599	XP_001614322	Yes
ARQGRDDEPFEKD	836600	AGH20064	Yes
NERRFKDGIDDLHMGTQKEE	836601	Q9JPP1	Yes
EMRDASKEEPIHDVLKFEV	838990	NP_004821	Yes
YQLKTQGPFIYIIFSTSDMLQH	838992	AGL73450	Yes
QDDQNKEEFTQSDGRVNSFFSDRYK	839063	AIE52537	Yes
PLRSKKTMLVQNRVTVMG	839065	NP_001239312	Yes
CCCGPVCFWGDFLCWGCCYRHC	841622	AAB66324	Yes
CCFFLWCWCYRC	841625	AAB66324	Yes
CVCFPFLWCWCYRHTC	841632	AAB66324	Yes
VPTAKEEFMNFDLKQGDWPE	841639	P55899	Yes
PGDIIPDFQIYKKIKDKS	841646	Q8I6T1	Yes
HNTKDKKCPSAEEENTK	850772	Q2N0S6	Yes
GTLELEVSVRTYPPN	850896	P03147	Yes
SDFFPSRDLTRWFYNAILST	850897	P03147	Yes
GQNLYQDLMQM	850899	NP_000630	Yes
DFPSRDLDTRWIFYFAPILSTE	850904	Q9QMH8	Yes
PGKVYQQTSSRA	850905	4XT1_C	Yes
NETESEMCATQIITESEND	850906	P04141	Yes
VQRLQHQHCPLLVIPFDCWEP	850907	P04141	Yes
KSLSDQRMAEDTDGDGF	857603	O82040	Yes
VLTPTSITRPEIKQINGKM	857675	ACE67267	Yes
KNTSFFATGFATSYESIGFQG	857814	P02920	Yes
SRQRRLEFGDKNGENKDA	857816	Q94KI8	Yes
MSYSMTGDGSPKKVEP	858126	P14340	Yes
MTKEGDPFERKGVEPGQ	858127	P14340	Yes
TSAGGYSGLERLTRTRHE	858128	Q14392	Yes
ESLVSSRKSWIKKNSAEKLK	858129	Q6Q794	Yes
QAQESFEMPETTIGEKRF	858130	P0AEY8	Yes
VSYSLTAGTDGPSTEVG	858292	APO40589	Yes
SYVMTGYGTDAPKEAGEK	858293	Q8BE58	Yes
EQWNIAPTQWF	858333	AAN32793	Yes
EQWNNTIAPTEQWF	858335	ABC07329	Yes
EQWNNTIAPTKELKQWF	858336	ABC07329	Yes
WDSRKDKPLVRSPNIGY	858339	P31994	Yes
RGRDQLFLAAE	858340	P63096	Yes
KGTSGNNWVQKLGLPQS	858461	ACN29380	Yes
RRREQDVGSGRELKNQLEN	858462	O14976	Yes
QDPNCPNNRNQICR	858465	Q07011	Yes
RFLGASMCELKQRGIRP	858466	Q07011	Yes
YYSTPIEYFNKYSNGNKSVWCQANN	858590	P20023	Yes
KNDNAKKSGGDIQLRDGNTR	858591	AGH17527	Yes
NSDNAKSGGDIVRDGNTTEIR	858592	AGH17527	Yes
KKYLFYKDVLKNE	858720	AZI72279	Yes
FHLTINEKLFK	859649	ABW82026	Yes
HTSSAAADKDEHQ	862091	AIT18931	Yes
YHPAQNRYTFAFY	862344	P02879	Yes
PYGQGGQLQYPDTLRE	862345	P35408	Yes
RDGVEQRFTYEGNHSTPVPS	862346	NP_001276083	Yes
RQDGVSLSDTRYHSTP	862347	NP_001276083	Yes
TRRWGDVLPDGNQTW	862348	NP_001276083	Yes
ISVNTEAKLLYNKNEGKDPSIF	863287	XP_001349859	Yes
IIKDYYGKKMEENL	863288	XP_001349859	Yes
YKEKNVEKLNNIKKEWWEKNKANL	863293	XP_001349859	Yes
NDSAGDLTSSLPL	865903	Q6LX42	Yes
SQPIGGHGSKKECTAQYN	871600	P03518	Yes
HAELEGEESAYGTQTNR	871601	P02879	Yes
VMENFKGFYSTDNKYDAAGY	871603	P00588	Yes
NGDDKEEEQEYFDYWMSAWYRTI	871605	P0AEX9	Yes
NGDDKEERQEYFDYSIWMWYRI	871606	P0AEX9	Yes
REISYETSRWRLDNHFWYM	871609	O75581	Yes
RKESIYERWRLHFWRYM	871610	O75581	Yes
QDGTVSKQLENVQRY	871611	Q9Y6N7	Yes
VSGRDAEEAPMGPWP	871612	Q03133	Yes
KDVNKTTVPSG	871613	ANB41647	Yes
KTDVKTQKSILTVPSGAQDNKKW	871615	ANB41647	Yes
SLSIHSAKKTTV	871616	ANB41647	Yes
SIHSAKVKDVRTTTCTD	871617	ANB41647	Yes
TRGGSIRGGDRDNSGGD	874117	P04578	Yes
YVEQVENARILKNCVDAKM	874118	P30438	Yes
NELLDLTKERKD	874119	P30440	Yes
DSPGDIPDFQIYKKIKKDK	874121	Q8I6T1	Yes
GDIDQLEPSIYDKKIKKDK	874122	Q8I6T1	Yes
HLCNDSHTGFLAAFYHKFNWE	874123	AQV09138	Yes
NGSWLNCNDHTGLFYKFNWE	874124	AQV09138	Yes
AKQNLNCNDSLNTGWLAYKFNWE	874125	AHV90282	Yes
ISHVNNTRPLGNWPESRG	874126	AHV90282	Yes
LNCNDSLNTGLAFYKFW	874127	AHV90282	Yes
VNTRPLGNWSRG	874128	AHV90282	Yes
THVKINDKHERWGNGATIRV	874504	P03314	Yes
TNIDIIGDIRQHTP	874505	Q2N0S6	Yes
INNLILGEYFIDDPK	874507	P08183	Yes
YDLLHACIPQLRSS	874508	Q02223	Yes
SQGTPDFPHPKIPNGSSITELS	874753	Q83884	Yes
NHAELIEGERTRIRYNRRSADSIT	885825	P02879	Yes
YSTGGTQLTRS	885828	P02879	Yes
IITNTNNAKSGGDVQITRDGTGR	885829	Q2N0S6	Yes
TETNNAKNSGGDEVQITRDGRGDM	885831	Q2N0S6	Yes
TNTNNAKNSGGDVQITRDNTETRG	885832	Q2N0S6	Yes
RVNHRNPQEGFPQES	885833	P41594	Yes
MKTASRIMKRLRLRNDIYGLG	885834	P30556	Yes
VVKAAYGWAIRNVEHAVEPEINVTP	886588	P77304	Yes
YTEYYLPRARMAPEE	886617	P05121	Yes
ATSRSWLTDAAEKLNL	886618	AHZ59759	Yes
IRNGATSSWNTDNASTAETK	886619	AHZ59759	Yes
RNGATSRSGSWLDNVSAKLQL	886620	AHZ59759	Yes
IQIPSSSKRSYNTNGTSAN	887290	O56140	Yes
KGNSYPKQQNDT	887301	ACP41953	Yes
QIPSSWSDPTIKRSYNTNN	887302	Q1WDM0	Yes
NTNIGNIRQTQ	887303	ACE67267	Yes
DGQKDPPSDQKCPPKQ	910045	P03518	Yes
GTQEDATKPPKSLK	910047	P03518	Yes
KHTQDAKPPKSLKK	910048	P03518	Yes
QEDATKTPKASK	910049	P03518	Yes
TQEDATCKCPPK	910050	P03518	Yes
TQEDATCKKDD	910051	P03518	Yes
IHKGTRTAEGV	910063	AFA45340	Yes
LAATDCKKVLD	910068	AFA45340	Yes
VDGWKSTQNAIDEITNKVNS	910083	YP_009121767	Yes
NLIEGRGYNQT	910108	AFJ80778	Yes
EEPWAIGTKAQ	910120	APP94292	Yes
LEETPWAITTT	910121	APP94292	Yes
KNFLTHPYMTTKIVKNEVDERP	910129	P0DPI1	Yes
KLKIPSTWEDYYTA	910130	AHI48672	Yes
PVINIQKNLNCNLCPLQD	910131	H2AM12	Yes
RTCNTNPHCRESIYDGHDR	910132	H2AM12	Yes
PFSPAASISDI	910168	BAD02242	Yes
HDFPCQDSKALCFSPQIEPTD	910170	P08581	Yes
EEVVNFVNNRTVGA	910171	P16422	Yes
DKSKFAFSGSKE	910173	NP_740271	Yes
DKTKFTFSGTKE	910174	AGO50945	Yes
ERQTIRATPFQQFLKEKTYRSPDR	910423	P07550	Yes
TNGTSSNWTHLNFLI	910424	AIU46088	Yes
VLSWGIAPTKEAGANVT	910553	Q8BND5	Yes
RLMIKAGRDRRK	910554	AEO62043	Yes
RDERQTQENLKSNNRYPES	910667	P04896	Yes
RKRTCDATHESDDI	910668	P54311	Yes
RHYGKMAEYRKLRSSWGER	910669	P03951	Yes
KHCYTDTFTVGSTPLHNKSKP	911684	P04626	Yes
PEDQKDPPFDLYKDQCP	911685	P04626	Yes
PYDNIGSRPWVRR	911686	Q91MA7	Yes
PNTPGHEAKRPKVRR	911687	ABU99109	Yes
TAGLYWDMYYWRHKELD	911913	P48546	Yes
PYDWREQEYAAEYRNY	911914	Q86Z14	Yes
TAAFTQYAGTDENEK	911915	AMM39805	Yes
RQRDSDHTRDK	911916	P19490	Yes
LSNIKELDYKVQEGNKSLLNIKEE	912903	P03420	Yes
SLSNDNDKKSNR	912904	P03420	Yes
IPLHEDGLEVHQFYPLKMFGFQR	912908	O75084	Yes
LHQYPLKLKFGFQ	912909	O75084	Yes
HEGLEHQFWPLEMYFPR	912913	Q13467	Yes
VKDENEVAENERDGAIE	914331	P22290	Yes
TRSAYSYDYNGFRPRIRRR	914332	AGL06219	Yes
LERENPEKRPV	914450	Q8NHJ6	Yes
PTFSPALLVESLRR	914452	Q15116	Yes
LNHRHVTEPEALQP	914468	P06396	Yes
FEDITWTLHWRKERNEDER	914484	P31645	Yes
YSCKNSWNTGCNTYDNRHQHR	914485	P31645	Yes
PWTSVNISLAPKAQI	914486	Q15116	Yes
TALNCLNWGDH	914606	AAB02127	Yes
AFDVSESRPWVRGLSR	914610	Q91MA7	Yes
FSNAPWVRGLR	914611	Q91MA7	Yes
AAALPGQPESPDIPG	914613	P08195	Yes
EVYSRPWVRGN	914615	AGG81749	Yes
PQTIKTGEKLRYATQKRINLPY	914616	EDP67292	Yes
FPGAFHQNPQQWVRNTGQHD	914617	AFJ04708	Yes
RPYDTTNRSRACHPCPSE	918321	P04626	Yes
ENSRMYDTDTFE	918322	O76036	Yes
VEQHLRPKPIRVGELW	918328	O76036	Yes
DEYKQDDHRIK	918329	Q05315	Yes
EDEYKDDHRIKEA	918330	Q05315	Yes
TDEYGAKHRIKEA	918331	Q05315	Yes
TLTPMWIRIVEEGTSLQAG	918335	Q72J04	Yes
YDPDVKSESNLRN	919498	AKL59401	Yes
EEGVRKRRDRWGYFD	919700	AAB67036	Yes
ITNCLHCTDGWGDWC	919701	AAB67036	Yes
ICRPPWCCCHEYRCG	919702	AAB67036	Yes
IYCRPPLGNWCYCGG	919703	AAB67036	Yes
IYRPPGNWCGTYCGG	919704	AAB67036	Yes
LNCWFAKCVGGDPGT	919706	AAB67036	Yes
RPPLGNWYCGG	919707	AAB67036	Yes
TLNCWACVTDGWGD	919708	AAB67036	Yes
TLNCWLFCTDGYWDW	919709	AAB67036	Yes
YNCRCGCFYCGCRDC	919710	AAB67036	Yes
DTFLYKRKIYAQAYKKLK	919711	P22290	Yes
LYKRKIYADKQTYKKRKGFW	919712	P22290	Yes
ILNCNDQITLFRWEY	919713	ACM69040	Yes
LCNDSQTGITLFYWE	919714	ACM69040	Yes
LNCDQGITFYW	919715	ACM69040	Yes
MEHPDDNSFKTD	919718	P0A942	Yes
QDDDLSDTNQQDYFPHQDKSDD	919719	P0A942	Yes
QDDDLSDTNQQQYHQADKSDDD	919720	P0A942	Yes
AGSGYDVLSKMELKIHY	919721	Q20BJ8	Yes
ASSGGGYLDVLSKMELIHYFLL	919722	Q20BJ8	Yes
GSGGGYLDVLSKMLILHL	919724	Q20BJ8	Yes
MMEISFFSWIMPFGVERRK	919725	Q20BJ8	Yes
MEFSFSWIMPEFGRK	919726	Q20BJ8	Yes
TESINDLEREYSYNYEGS	924001	P18177	Yes
RAIPFYAQLKEAIYRSP	924002	P07550	Yes
NYNSRNIEDGSVS	924003	P42212	Yes
ITGKIADAFKKIEKKDYL	924004	ACB87908	Yes
SNYNIANSIDIDYNKKIKKEKHR	924005	ACB87908	Yes
SYNRYYDEHKIKWRT	924007	ACB87908	Yes
FPVNTDVKLQDQVLMIQ	924010	ABO65512	Yes
TNYAPQKYDIIGDI	924014	6ORN_G	Yes
TYAPNQKYNKDIIG	924015	6ORN_G	Yes
YDIDIYYSKQNYVPK	924017	O66465	Yes
DEVADAEKDSLTDTY	924019	CAA80815	Yes
PLNLTTEYRELQYNVIS	924020	CAA80815	Yes
GPGFPWCNLRRKQL	933266	P43489	Yes
NRSQLSYVDCAPCPPHACKP	933267	P43489	Yes
FRPAWSFLGTTYQIHLLSAKTWA	933306	P56726	Yes
SKFSKVTVKVGKTE	933586	P49051	Yes
TTQKLLYNALQFEVVSPEIKKD	933587	P49051	Yes
TTQLYNALQFTEVVSPEIFAKKD	933588	P49051	Yes
TESTNNSFGEGSSQDNSII	933589	Q2VE61	Yes
CGESQHKYCRVQQKTET	944075	P25942	Yes
ARPGRELIEGHFPRTPAD	944076	NP_542970	Yes
FRAGPGREGTVESE	944077	NP_542970	Yes
LIPVIWYQKETSTKRNNDFSIRK	944079	NP_542970	Yes
QPDKLAGTYESGAGESA	944080	NP_542970	Yes
TLPDGNQQLEHDGAPSSCQ	944856	Q76LX8	Yes
WEKKLAGTRYNLLDVL	944857	P22455	Yes
TTSYAGNNRTVGPYCGGDPN	944863	6OL6_H	Yes
VKSATPSSGNAGNTR	944864	QBF80607	Yes
NVHDRDNNSASGRNWKNGHK	944869	AIE52540	Yes
AKVTVDTVQMGHLNEETKCSLKCL	945985	P13829	Yes
IGKDGETKCKAYD	945986	P13829	Yes
NIGKVKDGETKCAVDGY	945987	P13829	Yes
NDLEKVLKEKK	945988	P13829	Yes
TRKFELVNSSEDVTQNI	945990	Q9Y5Z0	Yes
GSYTYMGKGDLSLRIPRE	945991	Q9Y275	Yes
HEKEAKFPQSGLLKVLPVLDKW	945992	P21589	Yes
EYSQVSLLDVNENNGSYFDAWKP	945993	Q9Y2W6	Yes
SPPVLGQMQTT	945994	P27918	Yes
RIPLSSLNETHFSDDE	945995	AIT17192	Yes
TSSEGKDTPQR	945996	AIT17192	Yes
NTNSFPKSKWVKHPRYTN	947124	AAA47637	Yes
GGPSHEDPEKNKALGAP	947125	6S5A_D	Yes
GASLDGRDVHVLGD	947126	O95866	Yes
NKNRIKDYSKGVKK	947680	Q84850	Yes
SAQGEKRDFVSEEKLNRDDPNK	952473	ABF82029	Yes
CTGKFKVIVVIGV	952476	AAF18447	Yes
GACVYPSDSKHVELRM	952477	P62745	Yes
EECYKSGELITDEYMQEHKGY	952478	Q13635	Yes
RERLEANKKWNDYY	952480	P32297	Yes
DLSVVYREGTMYYFRP	952481	NP_002176	Yes
ECGEKCKSNCKEKSCK	952482	NP_002176	Yes
DEYQRLGQTPKLYQTLER	952483	Q5UE59	Yes
IKLNQFELKEDRQE	952640	Q9XF23	Yes
WKLPRSHSEEQ	952641	Q9XF23	Yes
WSKQYLQDPRNSSHEEQ	952642	Q9XF23	Yes
HRGKPQVPKIPK	952643	AFJ68069	Yes
MNNRLFPFREVGDHDM	952645	Q6IYF9	Yes
SREDAIDCSTCF	952754	Q8NBP7	Yes
TSESPERSQLAPKA	952755	Q15116	Yes
HQVKDLAARPVSREEP	952758	Q15661	Yes
HPTQRHQSKRKLRKIQN	953018	P03951	Yes
DYTRFQHLVIHHHSER	953019	Q9H7M9	Yes
REDRDRQNIRSAREEWKNNPSRYQ	956304	ACV49603	Yes
REKDRRWSPDNNNIREPSNEENRYP	956305	ACP44158	Yes
EIQFDLYHMMDYPNH	956482	AAN37504	Yes
LEYYYSEPIAEYIDS	956483	ACR33187	Yes
SALEETHQYHLMDE	956484	ACR33187	Yes
ARVKQRGDEFH	956485	Q07820	Yes
VAFDRPVHFGTNQQ	956486	Q969H8	Yes
IPNVSNMSQCTGSMEKESNESY	956487	Q9IH63	Yes
SALHLTQENYLMSR	956488	Q9QP77	Yes
ITKNVKSGGRDRR	956489	AGG24926	Yes
TGLNVYYYFNM	956770	P01552	Yes
WTSVISLAPKAQI	956772	Q15116	Yes
NNDFHFEVFNFPSICSNC	957010	P03423	Yes
ESVPDRILAPKAI	957012	Q15116	Yes
SLTADQTLVGEK	957013	AIC06934	Yes
QPNDPNIKYPR	957014	ASV61478	Yes
RHGPTPFLARDNLHPE	957016	P17870	Yes
RNIHDRNNIRAEERNNNRYRPKDW	957018	AGL44440	Yes
HRPNNRNSTGPNN	957021	YP_009118481	Yes
QERPLDKSSDSEYPP	957023	CDO85059	Yes
ENESMPNEQFY	957024	6PDX_A	Yes
GLYRDQYSNNHDNIKV	957146	P04925	Yes
TNNFGTSTRDGSTSTER	957149	Q2N0S6	Yes
YETGSTGASITIHDWGNMTQ	957150	ABL67444	Yes
NDNAKSGGDINMWVRDGTTEIRG	958515	AGH17527	Yes
RQGGYRGGDDRDNAKSGGDF	958519	6P8N_C	Yes
KQLPIKQSCSIST	969091	P03420	Yes
NKKLKDKLPNKQEE	969092	P03420	Yes
CVLTQRLKQIQMYP	969093	Q2N0S6	Yes
ELDRFQADTDQEP	969095	P05121	Yes
TEFTTPDGHYILHWN	969096	P05121	Yes
LDRTIVFGFRVFNPSTLDEI	969098	O95256	Yes
YGVSWTGNGLPNDRALHEDEG	969165	ABU50586	Yes
YTVTASWTEGLHPSNRDAIHQEG	969166	ACF41867	Yes
YVTASWTENGLHPSNRDRAIHGQEG	969168	ACF41867	Yes
QINKFWFSYDTENYDVEF	969171	Q45GD4	Yes
TKPIIGDIQHT	969174	ARM50236	Yes
DQRFSDIQVYGKATHI	969175	WP_013319743	Yes
REKMLETTEPYW	983933	Q0P543	Yes
YTFWSWRDHTQQ	983934	Q0P543	Yes
KPDGSTPATGTEE	985426	Q05320	Yes
SMKGTSCDIFNKLCGV	985428	AAM90668	Yes
WITLNCNDSHGLAALFYTHWEPY	985698	AAD56180	Yes
PDEELIKNTTGKLIWKNI	985702	AIG96203	Yes
KTNEEIVKEEPN	993039	ACE67267	Yes
GNEEHRYGIFEYWYERKPNKLG	993724	P10844	Yes
KDSPVYYFKKEKLFDEYESGIY	993725	P10844	Yes
KSPVYFKKEKLFEFYESGIY	993726	P10844	Yes
NEKRDFLNQEPISD	993727	P10844	Yes
LNTNNNAALVEQVYDENNINFNDK	993733	Q7B8V4	Yes
STIDEEVNRNNRLELYNKKDTDK	993734	Q7B8V4	Yes
VKQTKEKVTIYRIMN	993735	Q7B8V4	Yes
EGSLFNLAEKAQPPRDDLL	997002	NP_001093990	Yes
RRDEPKNEEALYTLRHV	997003	NP_001093990	Yes
LKSVRLRDRRTRL	997004	P41145	Yes
YNSAFFKCYGVSPTKLFTFEL	997006	QHD43416	Yes
RHGEPTFLARDTNLHEEPE	1063109	P29066	Yes
FQLYTGRSLKKLENG	1063110	O14793	Yes
SVHTAPPAEAMGTRVHHQHEVES	1065881	Q8NBP7	Yes
RTCDATGESDDD	1065882	P54311	Yes
RDERRQNSNNRDYPE	1065883	P63092	Yes
YTVKATTVAVDNTKATALTN	1065884	ACE78292	Yes
QHPHSHHLSTDFQWFKR	1066276	Q01974	Yes
QHPHSHHLSTDFWFKR	1066277	Q01974	Yes
TDLPGSFFTAELLQKN	1066278	P43220	Yes
ASDSVGQQKVIDTGTLKRQ	1066279	AAK52815	Yes
ASSVGQQVDTGITLRQ	1066281	AAK52815	Yes
NSSVGQQIKVIDVTGITLKRQ	1066282	AAK52815	Yes
KTKRALDQKFDVGDLKN	1066520	P0ABE7	Yes
TKRALDKDVLKN	1066521	P0ABE7	Yes
YNSTFSTFKCATGRNIY	1068708	AAP41037	Yes
KSFREDYYRQWVA	1068710	K9N5Q8	Yes
DYEQTKKGFDQKDKTFD	1068712	WP_011206345	Yes
GQEIGPTTNAFSTYGQITA	1074322	ABU55556	Yes
VQDINTNSGDLEYKIINTRDR	1074325	AGG24926	Yes
YNAFTFKYVPTKDLFDFTFLH	1074327	QHD43416	Yes
LLEPEREKFEGVREI	1074718	P42212	Yes
PGACPVFECGNREQIPGIMDK	1074719	Q8TDQ0	Yes
PTLLNFTNTILEDYATKTQ	1074814	P03303	Yes
ILNCNDQTITLFYRWEY	1074821	ACM69040	Yes
RTVTLGIPMESLRPPTGGWGI	1074822	ACM69040	Yes
LNCEGLALFYW	1074823	YP_009709863	Yes
SGPEFSLRKNRDIFTG	1074824	6KYZ_A	Yes
YGVSAWTKNLPDLQ	1075134	ABU99109	Yes
RKGGNYNLVEGFS	1075135	YP_009724390	Yes
RGTKYFDTNRVSMEAAFV	1075137	P18474	Yes
CTATTSLKSGSNNLFKQ	1075910	P60033	Yes
DRTGYFRKNYQAGFNTNGY	1075913	QHO60594	Yes
QNNAKNSSGGDEVTMTRDRPGGD	1087136	Q2N0S6	Yes
GWGDPIRLREILPMLPMV	1087138	O95750	Yes
GYEGFYFLQSGQNY	1087140	YP_009724390	Yes
DKSTTSEVMSNMACESVSWGEG	1087142	P04070	Yes
YSSREKERCEEGCLLH	1087143	P04070	Yes
YYHKKWHRSYL	1087268	QHD43416	Yes
KTTNNASGDEVNWQIDGGSTNTERG	1087432	Q2N0S6	Yes
TTNNASGGDVWQIRDGGSTT	1087434	Q2N0S6	Yes
WFEWCDTSIGGLPNLYDCNRGNGIT	1087435	Q9HB29	Yes
LEVVNALASLKPQSEAL	1087436	Q6UXV0	Yes
PQCTCRTITQSEKQHH	1087437	Q6UXV0	Yes
FVPDQIHETPASQIG	1087438	AAG28611	Yes
WVYYGVVQSIPL	1087439	AAG28611	Yes
WFHCVPDPNPQILTPAYSQI	1087440	AAG28611	Yes
ERNQENSNNDYP	1087817	P63092	Yes
TCDTHESDDDI	1087819	P62871	Yes
YYLFEGFYFLQS	1181325	QHD43416	Yes
TLNCELNTGLCGWAYW	1307790	P27958	Yes
TVSGAPVNNTRPLGNW	1307791	P27958	Yes
WINLNCKGYSWANDYW	1307792	P27958	Yes
LNCNDSQITFYWE	1307793	ACM69040	Yes
LNCNITFYRNWE	1307794	ACM69040	Yes
GYNLLFTGVEYFLQS	1307795	QHD43416	Yes
YSFKCYGVSPTKFPGDDFL	1307796	QHD43416	Yes
GSDYEDRYRENRNTT	1309091	P04156	Yes
EGRWRVIPVHPPMPSR	1309092	Q96A54	Yes
ASYAGYNLITIGVEGFCFLQS	1309094	QHD43416	Yes
RKGYNLLFVEFLQS	1309148	QHD43416	Yes
RKYNLLFGVEYFLQS	1309149	QHD43416	Yes
YNFSTFKCYGVSPTKLRDTLL	1309150	QHD43416	Yes
IKASIDGLEVDVIAPNVVVTIAT	1309338	P49278	Yes
NQNTKTKCPLVKGQQYGDDGVL	1309339	P49278	Yes
VNCKCPLVKGQQYDI	1309340	P49278	Yes
IRPYNEPANPSEK	1309341	P11836	Yes
TEKADRYQDGDY	1309343	O00481	Yes
ELYGLHKHELTM	1309344	Q9NP59	Yes
TYSKPFHPKENWVQR	1309345	P10145	Yes
TKSDRIILQNVLTFHYE	1309346	Q4JR05	Yes
RRSDDADTDLDDGTTTRRRPG	1309349	Q5UNP6	Yes
KKDEWTREPARQTVDS	1309628	P14867	Yes
YEKVNDEDYNKSEHS	1309629	ABN13622	Yes
LVYHMNVTPIHH	1310034	Q16552	Yes
QFLLSEHDDVAD	1310036	P24394	Yes
GYFAVEGFNYQ	1310037	QHD43416	Yes
KVNQHNKLYQQSFVPSDH	1310234	AGL44438	Yes
AGGVEQSKLETFTV	1310236	P21926	Yes
KYLFEGFNCYQ	1310238	YP_009724390	Yes
NPETILVFTIKSLENTYNYQH	1310983	Q00496	Yes
YKAGAKNSTSADSIDQEG	1310984	ACP41105	Yes
DTRALDDVGDLKN	1310986	P0ABE7	Yes
NLPGENATRKRSNCL	1310987	YP_009724390	Yes
GYYLFAGSTGFNYQYQNY	1310988	QHD43416	Yes
RFSYKGGNYNYLTEFLQS	1310989	QHD43416	Yes
SKTVPETHQLS	1310990	6WW2_L	Yes
RDSGETEPMCRKRT	1311112	O14763	Yes
SSPGLIEDGHDLLF	1311113	O14763	Yes
LYAGSEGFNCY	1311114	YP_009724390	Yes
RHRRIASRNNSTDEGGTKRWY	1311117	6V4N_N	Yes
RRDRWSERKRMWYDGGKTMT	1311118	6V4N_N	Yes
TPDSTNKPRSTAVIVSRMAPE	1311241	P05121	Yes
VFRSVLYNFKCGSPTLDFT	1311242	YP_009724390	Yes
KGYNLNGVEGF	1311244	QHD43416	Yes
RVGYYLFNYQYGQPTNGY	1311249	QHD43416	Yes
YASFSTFKCYSPTDVRAPGQNV	1311251	QHD43416	Yes
YNFKCYGVSPTKNLFPQDDFTL	1311252	QHD43416	Yes
YNSAFSTFKCSPTRQ	1311253	QHD43416	Yes
EPEDEAVRRALVDSVQQ	1311268	P12661	Yes
FDERAAKQNAADKE	1311535	Q6QCC2	Yes
VLKGYVLETTLVVKE	77101	1FJ1_F	Yes
LLATLPEPASPGRQACGRRHKKR	-	Q04756	No
YLEGGDRWARVRQGHVEQCECFG	-	Q04756	No
CHLIVATGTTVCACPPGFAGRLC	-	Q04756	No
QACGRRHKKRTFLRPRIIGGSSS	-	Q04756	No
RPRIIGGSSSLPGSHPWLAAIYI	-	Q04756	No
EHSTESRCCRYPL	-	O14793	No
ETAPNISKDVIRQ	-	O14793	No
DTPKRSRRDFGLD	-	O14793	No
DCDEHSTESRCCR	-	O14793	No
IKGGRHLIFCHSKKKCDELAAKLSA	-	AAD56180	No
GWLLGNPMCDEFIN	-	O56140	No
VQVCSTQVHCAAECHPPKDH	-	Q8JUX5	No
MPLRLLLLLLWLWGLQWAETDS	-	Q0P543	No
QMRCPDYRLRLARSTLTLVPLL	-	Q0P543	No
YRLRLARSTLTLVPLLGVHEVV	-	Q0P543	No
YIHMNLFTSFMLRAAAILTRDQ	-	Q0P543	No
TCRRARIRDRKAQQV	-	Q96FE5	No
GNLETLILDSNPLAC	-	Q96FE5	No
LGSVLSGSATGCPPR	-	Q96FE5	No
VTGQNNIIDPWIRT	-	BAR42289	No
AGGVEVQVLLAGNA	-	BAR42289	No
QLLFFRSFVPCSGG	-	BAR42289	No
HPLTCDDPRFQASSSSK	-	CAA25069	No
ASSSSKAPPPSLPSPSR	-	CAA25069	No
HNNFTLMVIPFAPLSYSAG	-	AAB94756	No
INYYKDAASNSANRQDFTQ	-	AAB94756	No
VFIFLAMGLSLENEYTSQ	-	Q6UXV0	No
CSANGNPCDLKQCQAAIR	-	Q6UXV0	No
NMFTYEIAPVFVLL	-	Q05329	No
FGPTASSGTPRG	-	Q9G096	No
ELGGGIILSLRK	-	Q9G096	No
NSNLVNRSVPNE	-	Q9G096	No
GIFKGSTAENAEYLRVAPQSSEFIG	-	P00533	No
ATCKDTCPPLMLYNPTTYQMDVNPE	-	P00533	No
MHLPSPTDSNFYRALMDEEDMDDVV	-	P00533	No
ALAGATEVDSGDGNHMFA	-	ABD17411	No
DFGSVGGLFTSLGKAVHQ	-	ABD17411	No
DCRDNAPRTIFII	-	Q14116	No
GGDFSINRGGLTGNITKESNY	-	Q2FFA3	No
NYDKETVFIKAKGTIGSGLRI	-	Q2FFA3	No
LFQYNYPYWSIILGYCIGTSSFIC	-	P31645	No
MLIFTVIYFSIWKGVKTSGKVVWV	-	P31645	No
MKVSAALLCLLLI	-	P13500	No
AQPDAINAPVTCC	-	P13500	No
QSSSTGKICNNPHRILDGIDCTLID	-	ACU79926	No
DCTLIDALLGDPHCDVFQNETWDLF	-	ACU79926	No
VKPGDVLVINSNGNLIAPRGYFKMR	-	ACU79926	No
VEGRIQDLEKYVEDTKIDLWSYNAE	-	ACU79926	No
PSNPSEITSQITTILASTTPGVKS	-	P03423	No
DQRTAKTLERTWDTLNHLLFISSC	-	P03423	No
ATSQIKNTTPTYLTQNPQLGISPS	-	P03423	No
IISYVDETEAATSTITKNQDA	-	WP_011206345	No
PRWISAQKDIISYVDETEAAT	-	WP_011206345	No
SGSTSDSKPQAETLKHKVSND	-	WP_011206345	No
ESEKVVQEALDKAREG	-	P08183	No
DTESEAVVQVALDKAR	-	P08183	No
GEILTKRLRYMVFRSM	-	P08183	No
TEGLMPNTLEGNVTFG	-	P08183	No
EEVLAAIRTVIAFGGQ	-	P08183	No
TIMGVIFLISVIVLVCSCDKNN	-	Q01227	No
LISVIVLVCSCDKNNDQYKFHK	-	Q01227	No
KRGYAWDGKSVVPEKPKKVK	-	P14867	No
LARGDPGLATIAKSATIEPK	-	P14867	No
FYWTIVEPGDLI	-	AGG81749	No
ACKRANVNDFFN	-	AGG81749	No
IYRDEAINNRFQ	-	AGG81749	No
GANGYKIIDNKNFYFRNGL	-	WP_003423571	No
VEGADGEQMTAGLDGYVKR	-	CCC93713	No
MASEYLNAMNNSPLPRPWK	-	CCC93713	No
GLSNSIYVFVR	-	P10721	No
DRLVNGMLQCV	-	P10721	No
YGKEDNDTLVR	-	P10721	No
TIGGPTLVITE	-	P10721	No
SANVTTTLEVV	-	P10721	No
FYSNAVVSYDGS	-	P17787	No
VFVCVFGTIGMF	-	P17787	No
RSEDDDQSVSED	-	P17787	No
LVTVQLMVSLAQ	-	P17787	No
QAAVNLALDDQTLKLILIK	-	O95256	No
IKSPYDVACCVKMILEVKP	-	O95256	No
KMILEVKPQTNASCEYSAS	-	O95256	No
EVKPQTNASCEYSASHKQD	-	O95256	No
VTSKIRVYLKPKHIRVWC	-	P03300	No
SSIESFFARGACVTIMTV	-	P03300	No
PMASLEEKGILFTSNYVL	-	P03300	No
TESQTLVGTMRRAQLVQAL	-	XP_005197718	No
GCPVEPVTLKLSPETSLHQ	-	XP_005197718	No
PDLLDLSTLKARTVG	-	P00175	No
MLKYKPLLKISKNCE	-	P00175	No
RGLSLPVLDGHVSAFLGIPFA	-	Q92035	No
PLLPRKERGPPEGGLNEDER	-	P00519	No
SPHLWKKSSTLTSSRLATGE	-	P00519	No
VAMDEGSEASSCSSAL	-	P19235	No
LDKDTLDTLTAFYPGYLCSL	-	Q13421	No
FAVGEYNKASN	-	P01034	No
AGPLRAPLLLL	-	P01034	No
LEDKSPDSPEMKDFRHG	-	P0ABE7	No
AAAEQLKTTRNAYHQKY	-	P0ABE7	No
IDTVAKYSVDDGETW	-	Q26966	No
HSATKTEWEDAYRCV	-	Q26966	No
LSYDERHQWQPIYGS	-	Q26966	No
YHVVLTMANKIGSEY	-	Q26966	No
IRQAHCNISKAKWENTLKQIARKL	-	AFE02253	No
GPDRPEGIGEEGGEQDRDRSDRLV	-	AFE02253	No
AAALAPTQTRAGPHSL	-	P01901	No
LLLLAAALAPTQTRAG	-	P01901	No
FVMKMRRRNTGGKGGD	-	P01901	No
GGSHTIQVISGCEVGS	-	P01901	No
TDIGAVLTMVLEGLLLGL	-	NP_001098328	No
YSFLLWYFLPKCYIIIFK	-	NP_001098328	No
GVVGPFTSTHALSIAPIF	-	NP_001098328	No
QPILTSLGSNQEEA	-	NP_002176	No
FLQDTFPQQLEESE	-	NP_002176	No
NQEEAYVTMSSFYQ	-	NP_002176	No
QLLQHTPCYRTAGPELGSRRKKCTL	-	Q9HB29	No
ITFLEVKMEDYGLPFMCHAGVSTAY	-	Q9HB29	No
GLLKNLSEEQIAVYSALIQDGMKVI	-	Q9HB29	No
YSIIPHSIRSIQSDRKAWAA	-	AKL59401	No
NYNLTKLLSLFSVNDFTCSQ	-	AKL59401	No
ITCRGQRDLDWL	-	P35968	No
PQNFMPGPLVNSVSTKEGDSSNTGA	-	BAD02242	No
RKATGRWNPQPGVYPPHAAGHLPYV	-	BAD02242	No
IKEILEALEVM	-	O29915	No
IFGIFTNPWLI	-	O29915	No
IGRALAIFMAI	-	O29915	No
LAIFMAIFGIF	-	O29915	No
DKTAEHLPTAWQVHRDWFN	-	NP_740271	No
RGPELAPRRLLQLL	-	P56726	No
YFTQFKAEVRGAEIE	-	Q969H8	No
SAAWDEDLLDKFCTELYQ	-	P01562	No
EERVGETPLMNADSILAV	-	P01562	No
VGVFLAICLVTIFVLPTWGNWAYP	-	P03212	No
TAGCYGGTFVKIDENRTL	-	Q8IFM8	No
ECTHEKDLEFVCSNRDFL	-	Q8IFM8	No
LKDNKVLQDVSTLNDEYI	-	Q8IFM8	No
PEVLHGTYDEKCDVWST	-	Q9BJF5	No
ISRKRFSEVDAARIIRQ	-	Q9BJF5	No
MKGQDASMLDASAVEHE	-	Q9BJF5	No
LNTTGFAAPNTT	-	P68343	No
SLESVDVYFQDV	-	P68343	No
LSLPTSAQDSNF	-	P68343	No
ESTTTSPTLNTT	-	P68343	No
TEYLLSAGICMAIVSILLIGMA	-	P00644	No
SILLIGMAISNVSKGQYAKRFF	-	P00644	No
TNYTWYHNGKEMQGRTEEKVH	-	P20273	No
EAKPSGSVVEQAEGVECDFSPLLS	-	AHI48672	No
SNTQGEMKFEVENLI	-	P00749	No
PPEELKFQCGQKTLR	-	P00749	No
YDIIICDECHST	-	AAB67036	No
AATAFVGAGLAG	-	AAB67036	No
SECTTPCSGSWL	-	AAB67036	No
QTKQSGENFPYL	-	AAB67036	No
DTEDVVCCSMSY	-	AAB67036	No
FSAIYKAEVWVDAAT	-	Q7K4Y6	No
LHSDQDRGDGSLKYILSGDGAGD	-	P55285	No
VTATDADDPTYGNSAKVVYSILQ	-	P55285	No
VCGPQDRLRALVVIPII	-	NP_001241	No
ITNVPNIIGNITDEVRNCSFNMT	-	AAG28611	No
NEKDLLELDKWASLWNWFDITNW	-	AAG28611	No
RPSNNTRTSIRIGPGQAFYRTGD	-	AAG28611	No
IKPVVSTQLLLNGSLAEEEIIIR	-	AAG28611	No
YRLINCNTSVIKQACPKISFDPI	-	AAG28611	No
LTFRKDLFVANVQ	-	P29066	No
TNLIELDTNDDDI	-	P29066	No
IELDTNDDDIVFE	-	P29066	No
DEILSLIHVFRPDIS	-	Q14108	No
TDHTNKKCLSCDLNPERC	-	P14740	No
YTLHRSTDQKELRVLEDN	-	P14740	No
KQSPMLVAYDNAV	-	P10747	No
RYLLINSDIVCEQDIYEW	-	P25791	No
EGEGDATYGKLTLKFICTTGK	-	P42212	No
PNPEDEKKCTKTG	-	O96555	No
KNVCLSYSVFNIL	-	O96555	No
IQSAGCSCAIGKV	-	O96555	No
QMSNHFKCMCNEG	-	O96555	No
VVQLPKISKNALRNDGDTAGAT	-	ACI16087	No
LLSLSGLEAIQRT	-	P61769	No
SVALAVLALLSLS	-	P61769	No
FYLLYYTEFTPTE	-	P61769	No
EGKENGFINGSTKEGL	-	P18177	No
KEYIPEYTSEHFDMLD	-	P18177	No
SPGIGFKIPEQNND	-	P11311	No
STWFNSTGSGSG	-	6P8N_C	No
TSHYKLNVPRFLMCNLAFA	-	BAD92444	No
YKFLRIVVWFVSLLALLGN	-	BAD92444	No
AKTCVADESAENCDKSLHTLFG	-	P02768	No
MPADLPSLAADFVESKDVCKNY	-	P02768	No
RDSLVNPGPAMASHKD	-	P03135	No
LNFGQTGDADSVPDPQ	-	P03135	No
TVQVFTDSEYQLPYVL	-	P03135	No
LPDWLEDTLSEGIRQW	-	P03135	No
NNEGADGVGNSSGNWH	-	P03135	No
EDCVLARDPYCAW	-	Q92854	No
FVLFLCLFFYNCY	-	Q92854	No
YRKYAAIFLVTLSVFL	-	NP_001239312	No
MMPEAMTIVMLFI	-	P03314	No
ILTADKDLYQLLSDRIHVL	-	P19821	No
AGVNMCTLIAMDL	-	BAU61357	No
PVLLGSLGCKPLT	-	BAU61357	No
PTPPTREPKKVAVVRTPPKSPSSAK	-	P10636	No
KGQDAPLEFTFHVEITPNVQKEQAH	-	P10636	No
GRHAPELLKHQLLGDLHQEGPPLKG	-	P10636	No
IPEGTTAEEAGIGDTPSLEDEAAGH	-	P10636	No
DSLQMQGEIENRITAAFTMIGTSTH	-	Q01974	No
NYNSSAQTSGASNTTQTSSLSTSPV	-	Q01974	No
ATRNVLVYDKLNVKISDLGLFREVY	-	Q01974	No
HEFLVMRSPHSDVGSTDDDRTVKSA	-	Q01974	No
LVIACLFFLVCMCRNKQKASASTPQ	-	Q01974	No
KTEGQSDNSEPSTEGEITGQATTK	-	P04933	No
LLFLKSGQGEPLDDYVNTQGA	-	P00747	No
CGGTLISPEWVLTAAHCLEKS	-	P00747	No
VLFEKKVYLSECKTGNGKNYR	-	P00747	No
VSLPLKIENREYFL	-	CAD49272	No
LEAKELEARVII	-	Q91977	No
APATLTFENMAG	-	Q91977	No
QYPPTDITGQLN	-	Q91977	No
ISDYYPRNSIDTKEY	-	Q2G1X0	No
MSTLTYGFNGNVTGD	-	Q2G1X0	No
SNTTVKTGDLVTYDK	-	Q2G1X0	No
DRKASKQQTNIDVIY	-	Q2G1X0	No
KTILESPTDKKVGWK	-	Q2G1X0	No
KTGTTDIGSNTTVKT	-	Q2G1X0	No
LSTLKDLDTSDRKEDVLSTSKDLLS	-	P54132	No
QETQRGGSKSLLPDFLQTPKEVVCT	-	P54132	No
RPQVFSMSFNRHNLKYYVLPKKPKK	-	P54132	No
ELREQLSSVSSFERFEIFPKESS	-	ABU99109	No
INYYWTLLEPGDTIIFEANGNLI	-	ABU99109	No
NKLERRMENLNKKVDDGFIDIWT	-	ABU99109	No
LTVDTACSSSLVALHTAC	-	Q5UNP6	No
AVVAMACRLPGGVSTPEE	-	Q5UNP6	No
SLVQAMVSAELGCPLWTV	-	Q5UNP6	No
MCTGSFKLEKE	-	4C2I_A	No
SATGWVDVVLE	-	4C2I_A	No
ELEAQTGLQILQTG	-	NP_002837	No
PQHTVSFTCESHGFSPRDITLKWF	-	P78324	No
QPAVSKSHDLKVSAHPKEQGSNTA	-	P78324	No
YADLNLPKGKKPAPQAAEPNNHTE	-	P78324	No
WNRKELLVTFKNAHAKKQEVVVL	-	Q98UK6	No
EGAWRQVEKVETWALRHPGFTIL	-	Q98UK6	No
QHENLKYTVIITVHTGNQHQVGN	-	Q98UK6	No
LACGPTVHQTCSENTYVKGLC	-	P11215	No
QVNNFEALKTIQNQLREKIFA	-	P11215	No
TPCSSPEKVAMLDGSRKDKALPNS	-	P41595	No
SNWSGLQTESIPEEMKQIVEEQGN	-	P41595	No
PMRLRSSTIQSSSIILLDTLLLTE	-	P41595	No
LEIFVWIGYVSSGVNPLVYTLFNK	-	P41595	No
SNEQRASKVLGIVFFLFLLMWCPF	-	P41595	No
FGYDKPHVLVDLLVDDSG	-	P15260	No
TVPGMHTEDNPGKVEHTE	-	P15260	No
APTSFGYDKPHVLVDLLV	-	P15260	No
AIPVSSLNSQYCVSAEGV	-	P15260	No
IVYWEYQIMPQVPVFTVE	-	P15260	No
WWAVLLMGIALI	-	Q10741	No
GNYIMYARATSG	-	Q10741	No
FEATGNLVVPRYAFAMER	-	AGM53850	No
SWMTRPDLQPG	-	P21980	No
VPTDPNPQEMVLANVTENFNMWKND	-	ACS67966	No
NNKTFNGTGPCRNVSTVQCTHGIKP	-	ACS67966	No
LHYCAPAGFAILKCNNKTFNGTGPC	-	ACS67966	No
IKNQNNLVCRLRRLANQTAKSLEL	-	ACD13005	No
RRLANQTAKSLELLLRVTTEERTF	-	ACD13005	No
LINTEIDFDPIPNTETIFDESPSF	-	ACD13005	No
ELAESEQTNAQLNTTLDPTENPTT	-	ACD13005	No
TVHRMIFSRQGQGYRHMNLTSTNK	-	ACD13005	No
DLSKNISEQIDKIRKDEQKEETGW	-	ACD13005	No
HMLKLTVWGIKQLQARVLA	-	AGG24926	No
RVMGIQRNYPQWWIWSMLG	-	AGG24926	No
TIEKISYETKL	-	P43211	No
SRLFKAFVLDA	-	P43211	No
EASYSYSYTLI	-	P43211	No
LFLHQRRKYRSNKGESPVE	-	P26842	No
SCPREEEGSTIPIQEDYRK	-	P26842	No
PTHLPYVSEMLEARTAGHM	-	P26842	No
ETLAGAWGDLWETLRRGG	-	AAA47637	No
VKLSPLCITMRCNKSETD	-	AAA47637	No
NLTAPGGGDPEVTFMWTN	-	AAA47637	No
DGDHFTITTHPESNQ	-	P22223	No
AMDNGSPPTTGTGTL	-	P22223	No
FVLKLPTSTATIVVH	-	P22223	No
ELYMMMRDCWHAVPSQR	-	P21802	No
NVMKIADFGLARDINNI	-	P21802	No
KDGREIVVPCRNQDELVG	-	Q9II01	No
HHVTMLDVDLRPASAWTL	-	Q9II01	No
QRISKGGLIKTKRKRKKQ	-	P10646	No
WCLTPADRGLCRANENRF	-	P10646	No
HGPSWCLTPADRGLCRAN	-	P10646	No
ENNFTSKQECLRACKKGF	-	P10646	No
ELPETLETLLLLTLLATVTGG	-	AIU39216	No
IFLFILLLCLIFLLVLLDY	-	CAA26324	No
YHSGGTIISNLPF	-	AHZ59759	No
SPSSLSASVGDRVTITCRSSQS	-	6AND_L	No
VFIFPPSDEQLKSGTASVVCLL	-	6AND_L	No
LQSGNSQESVTEQDSKDSTYSL	-	6AND_L	No
SVTEQDSKDSTYSLSSTLTLSK	-	6AND_L	No
KCDDDCMASIRNNTYDHSK	-	AGL44438	No
TIISNLPFQNIDSRAVGKC	-	AGL44438	No
EVVNATETVERTNIPRICS	-	AGL44438	No
SVTRLENLMWKQITPELNHILSEN	-	AAF18447	No
EKVDTRTQEPKEGTKKLMKITAEW	-	AAF18447	No
CKHSMVDRGWGNGCGLFGKGGIVT	-	AAF18447	No
WAIKWEYVVLLFLLLAD	-	YP_009709863	No
QHKFNSSGCPERLASCR	-	YP_009709863	No
YILCLVFAQKLPGNDNSTATLCLG	-	AGL06219	No
IVKTITNDRIEVTNATELVQNSSI	-	AGL06219	No
MRSDAPIGKCKSECITPNGSIPND	-	AGL06219	No
SAATGLPISMKIF	-	P29965	No
ERILLRAANTHSS	-	P29965	No
YELDKYTMFHYLRAQEFEHG	-	P10845	No
DNQRLLSTFTEYIKNIINTS	-	P10845	No
DTQEIKQRVVFKYSQMINIS	-	P10845	No
YNQYTEEEKNNINFNIDDLS	-	P10845	No
HDAKFIDSLQENEFRLYYYN	-	P10845	No
IGFHQFNNIAKLVASNW	-	Q7B8V4	No
LIQQYYLTFNFDNEPEN	-	Q7B8V4	No
YGSTQYIRFSPDFTFGF	-	Q7B8V4	No
FWGDYLQYDKPYYMLNL	-	Q7B8V4	No
KIHNKIWVIPERDTFTN	-	Q7B8V4	No
ISNWTVAEQNKA	-	P49051	No
VSAEGAAVASIS	-	P49051	No
STSLLALGDSSLSSPNPASAHLP	-	Q96EP0	No
NLLSPQRPRYWRGVKFNNPVFRS	-	Q96EP0	No
ACGKETPAGYAGLCQAHYKEYLV	-	Q96EP0	No
GETPERFTYIAHQDTGRYPEG	-	ACJ65710	No
VWFNPGDWQLIVNTMSELHLV	-	ACJ65710	No
SDFWWKGKLVFKAKLRASHTW	-	ACJ65710	No
EFDTDLKPRLHVNAPFVCQNN	-	ACJ65710	No
NNDLTASLMVALDSNNTMPFT	-	ACJ65710	No
EHTSFDKLPEGGRATYRGTAFGSDD	-	ACZ93229	No
IGDIAGEHTSFDKLPEGGRATYRGT	-	ACZ93229	No
WGWRWGTMLLGMLMICSAT	-	P04578	No
LNNSSLKVGEESGLTVKD	-	Q45664	No
AYQPKSYRKFVATTATAA	-	Q45664	No
CTTNVPWNSSWSNKSKTDIW	-	AZI72279	No
TRSIRLANGFLALFWEDLRS	-	AZI72279	No
IKFEPSSGGDLEVTTHSFNC	-	AZI72279	No
TYNDSIEKEIQRCLFNTTTE	-	AZI72279	No
LDLALEKDYVRSMIADYLNKL	-	1KXQ_A	No
VAFGRGNRGFIVFNNDDWQLS	-	1KXQ_A	No
EHRWREIRNMVWFRNVVDGQP	-	1KXQ_A	No
LSAGINAASPNKELAK	-	WP_052916395	No
LSALTTMMFSASALAK	-	WP_052916395	No
MMYKILCLSLLV	-	P49278	No
AWQRTYVEVVHQSVAQNS	-	Q13635	No
FLVVGLLIFGAFAVGLKA	-	Q13635	No
ERWRLEHLHIQ	-	P43220	No
FAIGVNFLIFV	-	P43220	No
MDEHARGTLRF	-	P43220	No
IKDAALKWMYS	-	P43220	No
NEVQLEFRKSW	-	P43220	No
QQIQAAMGFKIDDKGMAPA	-	P05121	No
SYVAHLASDFGVRVFQQVA	-	P05121	No
VVFSPYGVASVLAMLQLTT	-	P05121	No
VISGSVLYNQAE	-	AJC63027	No
RAWRTSLLIAL	-	P26951	No
CQFGAISLCEV	-	P26951	No
LVRGRSAAFGI	-	P26951	No
QFRIGDIAGEHTS	-	ACI46936	No
GHHAEKLPAGAGAP	-	Q9Y275	No
IAKLEEGDELQLAI	-	Q9Y275	No
ALEEKENKILVKET	-	Q9Y275	No
NNSCYSAGIAKLEE	-	Q9Y275	No
ERAEITCTCRDNWQGSNRPVIR	-	P03472	No
AIRDFNNLTKGLCTINSWHIYG	-	P03472	No
SSVEECQKRCTNNI	-	P03952	No
AEAATGWQTIDGKKYYFNTNTF	-	P16154	No
SDIVRLLALKNFGGVYLDVDML	-	P16154	No
YGGLNKSKPYYTGEHA	-	ACN29380	No
IYSLLAESQIQQEKN	-	ACJ68899	No
NEQDLLTLDSWASLW	-	ACJ68899	No
TSDLFNETNLSANHT	-	ACJ68899	No
PRHPTTNLSIAHLHNASVTWLAA	-	CAB06746	No
TGRLWLPNTPDASDPQRGRLAPP	-	CAB06746	No
LGLGLTPPTLAQDNSRY	-	P03950	No
LSENEDNSGNT	-	XP_001349859	No
SNEEYDIGESN	-	XP_001349859	No
KHDIYDIDTFS	-	XP_001349859	No
SPEYKCFKSEG	-	XP_001349859	No
HGVVFLHVTYVPSQERNFTTAPAIC	-	AAP41037	No
FFAVSKPMGTQTHTMIFDNAFNCTF	-	AAP41037	No
GIGVTQNVLYENQKQIANQFNKAIS	-	AAP41037	No
LSTDLIKNQCVNFNFNGLTGTGVLT	-	AAP41037	No
DDGFLDIWTYNAELLVLLENERTL	-	YP_009121767	No
SNIGTEGGPPPFV	-	Q9H7E2	No
GTLNVEEPKSQPQ	-	Q9H7E2	No
YFYDRKSQTINNE	-	Q9H7E2	No
QCQSDHQWNPPLAVCRS	-	P20023	No
SCSGTFRLIGEKSLLCI	-	P20023	No
NGKVKEPPILRVGVTAN	-	P20023	No
NKVTLADAGFIK	-	QHD43416	No
KCPVMGKGITIQKSTK	-	AAB36509	No
YNWANYDKKEKKCYIF	-	AAB36509	No
RNGKLIGEALLPIGSY	-	AAB36509	No
TQALGVKMAETCPIFY	-	P30440	No
ANYESGFNTQATNRNTDGSTDY	-	P00705	No
VPKFAEWSKQGE	-	ABO65512	No
QGGYIPGIRPGK	-	ABO65512	No
TLLMLIVFRIGT	-	ABO65512	No
FYAFVQVNPEQM	-	ABO65512	No
GTFKIGLHTEFQSVTLTMQRLL	-	NP_899212	No
VDICFWSTIFFTASLFLHLVGI	-	NP_899212	No
ETNNNNSSFYTGVYIL	-	P21926	No
AIGLWLRFDSQTKSIF	-	P21926	No
KSCPDAIKEVFDNKFH	-	P21926	No
FDPRFRQACTSMLCCGQSR	-	P35414	No
SLAVADLTFVVTLPLWATY	-	P35414	No
SFDRYLAIVRPVANARLRL	-	P35414	No
DVADRARLEAVLAAEAAAEGRTV	-	Q03133	No
GRRLVRAPLGTRESSWEPAGTAL	-	Q03133	No
LAVAGGVSVMAGPEVFTEFSRQG	-	Q03133	No
AGVAGVMKAVLALRHGEMPRTLH	-	Q03133	No
SLAAVLADPRGEEQVAIRADGIK	-	Q03133	No
LPTSFNYGAIKATRVVELL	-	CAC22211	No
GGLVRAATYYFSDLEIAVK	-	CAC22211	No
ENHGGETQVRRRQHTDVSF	-	CAC22211	No
EAGKSAGDTHGQVGTRRYMA	-	P27037	No
KAQLLNEYVAVKIFPIQDKQ	-	P27037	No
TLIYYVDEKAPEFSMQGLK	-	P16422	No
TIKRKRDGDKL	-	CAJ18597	No
FMLFYKEAPYQNVTEF	-	P06213	No
NQSEYEDSAGEC	-	P06213	No
RSRKRVCKCPRPLVRQEGKPRP	-	P01731	No
SKENEGYYFCSVISNSVMYFSS	-	P01731	No
KTLHMFEVPFLL	-	P02920	No
SSATVANAVGAN	-	P02920	No
AAISLFSLLFQP	-	P02920	No
CESNPCRNGGTCIDGVN	-	P78504	No
PAYTLVDREEKPPNGTP	-	P78504	No
THQPCLNGGTCSNTGPD	-	P78504	No
CQLDANECEAKPCVNAK	-	P78504	No
IQPENLEYRIM	-	AIC06934	No
EAYLDKQSDTQ	-	AIC06934	No
FLAMRFLLRLIDRRYREA	-	Q72J04	No
IDRRYREAQEVFDRISTL	-	Q72J04	No
EYDLRRDLLHHLLTLDRD	-	Q72J04	No
SDFSLQQLRVLDLSC	-	Q14392	No
FSLLPGSAMGGLETS	-	Q14392	No
IIILTFILVSAILLT	-	Q14392	No
PSGCVAFSGITSLRS	-	Q14392	No
SLRTLLLQGNALRDL	-	Q14392	No
SPCGGPDEPGPSGCV	-	Q14392	No
GAYDWNGTVVMQKASQIII	-	P56199	No
KNRTGDVYKCPVGRGESLP	-	P56199	No
VDVKNSMTFSGPVEDMFGY	-	P56199	No
QGRPGFQECIKGNVDL	-	P20701	No
QGPMLQGRPGFQECIK	-	P20701	No
AVGAPLEEQGAVYIFN	-	P20701	No
PDTWSTPHSYFSLTFCVQV	-	P29460	No
SACPAAEESLPIEVMVDAV	-	P29460	No
RPRRSAPKGRKTR	-	O43508	No
TKYAEAVLAIK	-	Q6LX42	No
GPYMLVLLLGT	-	Q6LX42	No
AYSTVLGWSYY	-	Q6LX42	No
EGDISHFQALM	-	Q6LX42	No
TAIMWGVKRGV	-	Q6LX42	No
IVEFLLQLGVPVNDKDDAGWSPL	-	O75832	No
NLAYSGKLEELKESILADKSLAT	-	O75832	No
YQILAIYATVAGSLS	-	AAA64362	No
LNKKMEDGFLDVWTY	-	AAA64362	No
LYIWGVHHPVTDKDQIFLYAQ	-	6PDX_A	No
KKQLRENAEDMGNGCFKIYHK	-	6PDX_A	No
MSDKRNVILFSVFDENRSWYLT	-	P00451	No
VVASPASRLLLDQV	-	Q68D85	No
NFLGGAPTCPGQNSQSPTSNHS	-	Q2EID8	No
KTIGKKIEANG	-	AFA85552	No
SCNNSGKGGDI	-	AFA85552	No
GVTELEELFKS	-	AFA85552	No
PGKQLYNVEATSYALLALLQL	-	P01024	No
IEDGSGEVVLSRKVLLDGVQN	-	P01024	No
TEFEVKEYVLPSFEVIVEPTE	-	P01024	No
VKVQLSNDFDEYIMAIEQTIK	-	P01024	No
VNHKLLPVGRTVMVNIENPEG	-	P01024	No
ENNSYNVTSILVRDQDQG	-	P11672	No
LALLGVLQSQAQDSTQNL	-	P11672	No
NGGKISVQYNLSHSYAVDAANHCG	-	AIT17192	No
IVGKSCPKPHRLNHMGICSCGLYG	-	AIT17192	No
STSFYLISIFLHLVKIPTHRHIVG	-	AIT17192	No
DTEALFLPEVNHLQGPLELRR	-	Q8BND5	No
PHFPKVQWPPRELCSACHNEL	-	Q8BND5	No
MRRCGRLSGPPSLLLLLLLLS	-	Q8BND5	No
AHFSPANIVIDSSASRHTGRR	-	Q8BND5	No
GGLKNVREVKGLTKGGPGHEEPI	-	P14340	No
EGVFKSIQHLTVTEEIAVQNWLA	-	P14340	No
CVYNMMGKREKKLGEFGKAKGSR	-	P14340	No
RVFGVFLIFLDIILM	-	NP_001028998	No
NLCSERGYDETKFDN	-	NP_001028998	No
MCLRRFIIFLFILLLCLIFLL	-	BAF44879	No
WFVGLSPTVWLSAIWMMWYGG	-	BAF44879	No
PSLYSIVSPFIPLLPIFFCLW	-	BAF44879	No
AKRAVMSLQGLREKTI	-	P03521	No
LVPEGRDIFDVWGNDS	-	P03521	No
RGYVYQGLKSGNVSII	-	P03521	No
PEGASSNCSLWYFSHF	-	P78552	No
KKRNSTLYITMLLIVP	-	P78552	No
ITMLLIVPVIVAGAII	-	P78552	No
TNYTLYYWHRSLEKIH	-	P78552	No
CPARWEVSEPSSCTSAGGAGL	-	Q76LX8	No
HQEDTERYVLTNLNIGAELLR	-	Q76LX8	No
GQDVEVDEAACAALVRPEASV	-	Q76LX8	No
TSNAGGCRLFINVAPHARIAI	-	Q76LX8	No
WAAVRGPCSVSCGAGLRWVNY	-	Q76LX8	No
SSSTTPTKVVSTTQNAAKPT	-	Q2YX96	No
LLAPYKKAKTLERQVYELNK	-	Q2YX96	No
GKVLLDGKEIKRLNVQWLRAHL	-	NP_001335874	No
CTDICPKACDGI	-	Q15303	No
VKIPVAIKILNE	-	Q15303	No
GTENKLSSLSDL	-	Q15303	No
NVKPEDSDFYFCATVGSPKMVFG	-	P10300	No
SPGLRRPSLGAVERQDSGYDS	-	ACU81101	No
NFRDSARSSVTSGDSVTDYLA	-	ACU81101	No
VDLLSYNVQGSGETTYDHKNTFTLS	-	NP_000375	No
LFLKSDGRVKYTLNKNSLKIEIPLP	-	NP_000375	No
MIIENSHVKKDDIWPSGGQMTVKDL	-	Q20BJ8	No
QSFKQTGEFGEKRKNSILNPINSIR	-	Q20BJ8	No
ISILTTGEGEGRVGIILTLAMNIMS	-	Q20BJ8	No
GKYLFNWAVRTK	-	AAB66324	No
RPRWFWFCLLLL	-	AAB66324	No
TGEIPFYGKAIP	-	AAB66324	No
LRDIWDWICEVL	-	AAB66324	No
ELDPDDVNKSTLQSRRAAVSALET	-	Q89462	No
PAALWTSSAVLGLLLLALPTYHL	-	Q13477	No
NKERPPPVPNPDYEP	-	P22646	No
RKGQRDLYSGLNQRA	-	P22646	No
PRTFLLKYNENGTITD	-	YP_009724390	No
HTLVGALLRASTYYFSD	-	ACC63131	No
FIMDRFVKVTPQNQINI	-	ACC63131	No
KRAETYCPRPLLAIHPT	-	ACC63131	No
LACQPQVPSAQ	-	NP_000151	No
PPTVCPTGPPTVHPS	-	P14780	No
NFKAERVIDPRRCMKPVILT	-	AAB58782	No
YGVNTLEQTYK	-	WP_013319743	No
RKKARQSIQGILEA	-	NP_004045	No
VFVYREIFTTDNHN	-	NP_004045	No
QILIDQKVKEISNQEPM	-	AAA47826	No
DLNSLDIDEPTGQTADW	-	AAA47826	No
TVGTADEKLRKKSSFYQ	-	AAA47826	No
RNMVSPVMSVVGFLALA	-	AAA47826	No
TAVCGLYPAQIKARNMV	-	AAA47826	No
KLTENPWQGNASSDKGATLTIK	-	P13664	No
SAKDVINEAWFPEDQRVLTP	-	Q8NBP7	No
APQEQVTVACEEGWTLTGCS	-	Q8NBP7	No
WPLPLLLLLLLLLGPAGARA	-	Q8NBP7	No
KIHCAVKSLNRITDIGEVSQFLT	-	P08581	No
SLFRALVALSFLAPLWLNAAPRVIT	-	P37028	No
VMWVDATSIEQIANALRQLAPWSPQ	-	P37028	No
GNFEDVRVLRDGD	-	P0A942	No
LLSMPVRTGDTVN	-	P0A942	No
DHAMNHTKLSNIGQAMEFSAEK	-	ABN13622	No
NRTEEVIPLDN	-	3EZJ_A	No
NKTIIMGPGVQ	-	3EZJ_A	No
ANFKDTDLKSF	-	3EZJ_A	No
VSGDPATRDKM	-	3EZJ_A	No
GPGVQGAVSIR	-	3EZJ_A	No
FFLATAFLGAEGGRFLLPGWSPG	-	Q5SHQ8	No
GRRIINQYTRIGGIALGAFQGFF	-	Q5SHQ8	No
ERITEYGIGNGTSLIIFAGIVVE	-	Q5SHQ8	No
YMLSKSLYPDRVTQNPFIPTFGDDQ	-	Q00960	No
TNTKEGSNICLTR	-	Q84850	No
AKKTNVTLSKKRK	-	Q84850	No
AFIRKSDELLHNV	-	Q84850	No
EFDASISQVNEKI	-	Q84850	No
DKQLLPIVNKQSC	-	Q84850	No
VALVGALPFVTDSSVISLIAKL	-	P11231	No
KENVHWTTYMDTFFRT	-	P07612	No
LSAATETYSGLTPEQK	-	P07612	No
CLVDYPYRLWHYPCTINYTVFKIR	-	AHV90282	No
NSSIVYEADNAILHTPGCVPCVRE	-	AHV90282	No
ADTICIGYHANNSTDTVDTVLEKN	-	AAD17229	No
RIRNEATDGTLKIQVSL	-	AEJ18140	No
CPKGETLTVGFTDSRKI	-	AEJ18140	No
SSVDQQGFQCGQKAL	-	P06869	No
TIYAMGWYRQA	-	4XT1_C	No
ISRDNAKNAVY	-	4XT1_C	No
ARITFGGDTNY	-	4XT1_C	No
KHDFKSNDTPNEEPNSDQTTD	-	XP_001608387	No
LPEYRGEDGVRVGRISFNNIS	-	CAX45706	No
LERSGMQISRHSLVSSYLALM	-	CAX45706	No
RQALSETAPVYTMMPGDVDLT	-	CAX45706	No
VCRRTFVDRGW	-	Q8BE58	No
EHGTTATITPQ	-	Q8BE58	No
RVLEMVEDWLHRGPREFCV	-	Q9Q6P4	No
FGLTSTRMFLKVRESNTTE	-	Q9Q6P4	No
FAELEGVWQPAAQPKRRR	-	P06725	No
AKENCLSQVRNAERGKIKIDFLNNN	-	XP_001614322	No
SKTCKQEYAEVEGGHKDIEKIIEDI	-	XP_001614322	No
IKIDFLNNNKQSSNLKDVNMDHVTK	-	XP_001614322	No
LLPFGMLCASSTTKCTVSHEVAD	-	O15455	No
WPVQKERIGAFRHKLQVALGSKN	-	O15455	No
RKNLGNAKFGLWVDGNCEE	-	XP_002259339	No
NFKSKGRGYNWANFDSVNN	-	XP_002259339	No
DSQNKDAMFCFKPDKNEKF	-	XP_002259339	No
PWKAFMEKYDLERAHNSGI	-	XP_002259339	No
IIIGVTGAVCVVAVASLFY	-	XP_002259339	No
DVQNVAAAPELAMGALELES	-	O00391	No
VPVLMESRSFYTAYLQRLSG	-	O00391	No
GRGQWLQVLGGGFSYLDISL	-	O00391	No
NEWLKRQKRNKIPYSFFKTA	-	O00391	No
GYLASTATNDCGCTTTTCLPDK	-	P04275	No
VTDVSVDSVDAAADAARSNRVT	-	P04275	No
LELMNTVIQDGDMVDTGF	-	ACV84007	No
SRKNSSNGGNPYD	-	P22290	No
KKNTQEVVTNVDN	-	P22290	No
DKTVGSKDGGGED	-	P22290	No
VLTYDFTNCDFEKIKAAYLSTIS	-	Q969D9	No
ATQAMKKRRKRKVTTNKCLEQVS	-	Q969D9	No
THSWDEDPSGEW	-	P09958	No
ACVVCEEGFSLH	-	P09958	No
CPPGFAPQVLDT	-	P09958	No
KRLEVRKTVTAC	-	P09958	No
FMTTHSWDEDPS	-	P09958	No
IRDKKQKVHALFYKLDIV	-	Q0ED31	No
ITGIPNQNDMPSSN	-	Q47212	No
LTIGPIQSKTTALY	-	Q47212	No
LSKSITMTVVKSSM	-	Q47212	No
VDKSVSYDWINSSA	-	Q47212	No
PAIAKSYRLDTSIT	-	Q47212	No
FVLAPLFVYLFIGTSF	-	O75084	No
MIVGITTGFWIWSGKT	-	O75084	No
QMREPRGSDIAGTTSTLQE	-	P04591	No
VELTLKDYGKIARTYL	-	Q7MPZ0	No
QRGFTLIEVLVSIAIF	-	Q7MPZ0	No
SIAIFATLSVAAYQVV	-	Q7MPZ0	No
TDKSRVSCPFP	-	P48357	No
ISDQFNSVNFS	-	P48357	No
SSSVKKYYIHD	-	P48357	No
PENQFRVDYILSV	-	P04896	No
NSYLNISDFRNDW	-	P26313	No
DASEAEHQRAYLEDTCVEWL	-	P13747	No
LLLLLSEALALTQTWAGSHS	-	P13747	No
AASPRMVPRAPWMEQEGSEY	-	P13747	No
AAVVVPSGEEQRYTCHVQHE	-	P13747	No
PEPVTLRWKPASQPTIPIVG	-	P13747	No
EIKKEIERESKRI	-	Q9BIM8	No
IIIENSNTTFLKP	-	Q9BIM8	No
AFLPTGAFKADRY	-	Q9BIM8	No
MKDCTERQANFLREDLAFL	-	P04585	No
IPEWEFVNTPPLVKLWYQL	-	P04585	No
IKKEKVYLAWVPAHKGIGG	-	P04585	No
QMQVSLTSKKHSRKSSSYSS	-	P55085	No
AIKLIVTVLAMYLICFTPSN	-	P55085	No
WPWYVWLLIGLVVIFCIPL	-	Q0PKZ5	No
RTIGNHWNLIETFLLNYSS	-	Q0PKZ5	No
LSVLHLDSCTDYNIYGRTG	-	Q0PKZ5	No
SYVANVFTTQPGGFIPSDF	-	Q0PKZ5	No
YGTQGKPAIAHRD	-	P36894	No
QGKPAIAHRDLKS	-	P36894	No
FFDGSIRWLVLLI	-	P36894	No
CIIAMIIFSSCFC	-	P36894	No
VALIAIATWLLHNQEVA	-	P77304	No
GLLITIVNFAFCQRWVK	-	P77304	No
FEPINYRNLLLTIIGVV	-	P77304	No
EEHAVGNDTGKHGKEIK	-	NP_739583	No
LGAPDISSGTSDTGSLPPNLQ	-	P40225	No
FLMLVGGSTLCVRRAPPTTAV	-	P40225	No
RAKIPGLLNQTSRSLDQIPGY	-	P40225	No
PHCSDGQGHLQCG	-	P26010	No
GGIVAVGLGLVLA	-	P26010	No
IYDRREYSRFEKE	-	P26010	No
KFDYVCHAFNRKDVILRRCFDNSY	-	H2AM12	No
LEGRPSILEMDETSALKFEIR	-	P13612	No
NSGSGAVMNAMETNLVGSDKY	-	P13612	No
LSAAPSNPRLLRVALLLLL	-	P09341	No
PPSSDASTAAPPYTNEQAY	-	P13201	No
YEYVDYLFKRMIDLSSIST	-	P13201	No
FTYDTLRGYINRALAQIAE	-	P13201	No
EKTKIPAVFKID	-	P02754	No
IIAEKTKIPAVF	-	P02754	No
VDDEALEKFDKA	-	P02754	No
MENSAEPEQSLA	-	P02754	No
MEKLQEEQQRIMQLNAELMKMSF	-	Q57904	No
QIVTSSGDTTCALWDIETGQ	-	P62871	No
GLESASDHHGNFSITMRNLTLLD	-	Q9H7M9	No
SDHHGNFSITMRNLTLLDSGLYC	-	Q9H7M9	No
AGRILAGALATYQSEYLAHRRIPPE	-	ACI04548	No
FYGAASSYFEYVDTYGDNAGRILAG	-	ACI04548	No
RSVASIVGTLVRIAPVIGACMARQA	-	ACI04548	No
LLQLGARPKPTIGPRKRAAPAPT	-	Q81971	No
DTTRSTNLSVCASTTSSIPNVYT	-	Q81971	No
DLQFIFQLCKITLTTEVMSYIHN	-	Q81971	No
ITLTTEVMSYIHNMNTTILEDWN	-	Q81971	No
VKNAFNKLQEKGIY	-	P22301	No
KAMSEFDIFINYIE	-	P22301	No
KRRVVQREKRAVGLGALFL	-	P35961	No
APTKAKRRVVQREKRAVGL	-	P35961	No
AEGTDRVIEILQRAFRAVL	-	P35961	No
ALLRFVNPDTGRVLFECKLHKSGY	-	ABL74395	No
LSVYQGKNMRILR	-	Q45GD4	No
SVWTKPYNTAGAK	-	Q45GD4	No
SSAWFPGWAEP	-	P41145	No
KNDSSSSSHCLNPN	-	Q80DL0	No
EITKLDEIKNAL	-	P0CL66	No
IKYLLFVFNFVFW	-	P60033	No
YILIAVGAVMMFV	-	P60033	No
TKCIKYLLFVFNF	-	P60033	No
IVVAVIMIFEMIL	-	P60033	No
TGNIWTHLLGFVLFLF	-	Q96A54	No
RAGVFLGLGLSGVVPT	-	Q96A54	No
ATGVSDQNGGTKTKTQTID	-	O52269	No
NNGKPFNPFTDASFAQGML	-	O52269	No
CWKLHTSPLCTT	-	AAR14266	No
SAIFLTLAINAL	-	AAR14266	No
RFGISPSTNALVI	-	Q9Y5Z0	No
ANFLAMVDNLQGD	-	Q9Y5Z0	No
ISIYLRDENSSRS	-	Q9Y5Z0	No
TSRRLLLQQTFMRCCK	-	Q38B90	No
DTTHPTQEVVVEKDHH	-	Q38B90	No
CKSVNSVTLVGVVHDI	-	Q38B90	No
QASPEGRPESETSCLVTTTDFQ	-	P01589	No
RPESETSCLVTTTDFQIQTEMA	-	P01589	No
WGRELKISAINLFDTIAIA	-	ABA61516	No
IMIVGGLVGLRIVFAV	-	AAW64262	No
VTGSGLEGDHLSDTSTTSLELDSR	-	P12272	No
QRRLVQQWSVAVFLLSYAVPSCGR	-	P12272	No
ESQNQQENNEKDLLALDSWNNLWN	-	AGH17527	No
QAYCNISGRNWSEAVNQVKKKLKE	-	AGH17527	No
GGTAALGCLVKD	-	P0DOX5	No
ESYIVVGAGEKALK	-	ABC07329	No
SLPTPTSGLGRAQ	-	P15391	No
NMDNPDGPDPAWG	-	P15391	No
DNAVLQCLKGTSD	-	P15391	No
QQQQQQSVLGAGL	-	NP_001083202	No
CGAWVWENQVSWYWEKETTDLR	-	P55899	No
SLGAESHLSLLYHLTAVSSPAP	-	P55899	No
WSGVEGEGLHRL	-	ALL54587	No
FTCPICVEKQQTLQQQQSENVGSG	-	Q95W15	No
GPPDRGQNKERAARTYGLQDPTLD	-	ACR33187	No
NDDESLTSLDSEGDEDGESISEEN	-	ACR33187	No
YVVNDLEGICQHIIQAFEAGVDFQ	-	ACR33187	No
SGSNTNQPQGNMSSTLHSMTPIQE	-	ACR33187	No
TRRSFGGTERKVSITPQSGKVI	-	AAM90668	No
DRFYKTLRAEQASQEVKNWMTE	-	P12493	No
KGNFRNQRKTVKCFNCGKEGHI	-	P12493	No
RATEVPVSWESFNNGDCFILD	-	P06396	No
LPDSGLAERELNQAGQETLVTG	-	P04070	No
NCSLDNGGCTHYCLEEVGWRRC	-	P04070	No
YVNNKEKEVLVL	-	ACF41867	No
DAEKGGFGVFAGKKE	-	Q9JPP1	No
SHNSFIKKYSVF	-	ACB87908	No
DDIKNGKDIKKE	-	ACB87908	No
FIPSHNSFIKKY	-	ACB87908	No
LLAMAVLAALFAGAW	-	P43214	No
EVIVEKTKQTVASI	-	P03303	No
HHNLIAPYPNRDLA	-	P03303	No
PPIPPFTLPTGPTGPTGPTGP	-	Q83WB0	No
SRFVLGAIALGVAT	-	AEK26915	No
AREEQIENPRQSRF	-	AEK26915	No
VYGSSVIYMVQLPI	-	AEK26915	No
STIQKIALGLG	-	Q9Y2W6	No
CLSLSEAASMS	-	Q9Y2W6	No
VQVCKAKAAIH	-	Q9Y2W6	No
ISVRREDMTEP	-	Q9Y2W6	No
AAKHLILEKVS	-	Q9Y2W6	No
LLGFLIPLSVMCFFYYKMVVFLKK	-	Q6IYF9	No
[truncated: 494 more rows]
